# Supplementary material for: The durability of natural infection and vaccine-induced immunity against future infection by SARS-CoV-2
Source: Proc Natl Acad Sci U S A. 2022 Jul 15;119(31):e2204336119. doi: 10.1073/pnas.2204336119 (PMC9351502; doi:10.1073/pnas.2204336119)
Supplement: Supplementary File [file pnas.2204336119.sd01.xlsx]

## Sheet: Dataset S1
Title: Raw and average peak-normalized ELISA ODs for seasonal coronavirus antibodies
Legend: For each seasonal coronavirus, raw ELISA OD values collated from respective sources over the sampling length of time in days, with zero indicating the day of infection. Data was then normalized based on the average peak OD value across individuals sampled.
*Dataset has been updated from Townsend et al. 2021 to eliminate potential cross-reactivity from Edridge et al. 2020 data
patient_sample	virus	date	time from infection or previous sample (Edridge et al. 2020)	raw_OD	normalized_avg_peak_OD	data_source	antibody
NA	SARS-CoV-2	NA	34	1.6	1	Gudbjartsson et al. 2020	anti-S IgG
NA	SARS-CoV-2	NA	48	1.55	0.96875	Gudbjartsson et al. 2020	anti-S IgG
NA	SARS-CoV-2	NA	70	1.43	0.89375	Gudbjartsson et al. 2020	anti-S IgG
NA	SARS-CoV-2	NA	94	1.19	0.74375	Gudbjartsson et al. 2020	anti-S IgG
NA	SARS-CoV-2	NA	28	1.119	1	Harris et al. 2021	anti-S IgG
NA	SARS-CoV-2	NA	56	0.956	0.854334	Harris et al. 2021	anti-S IgG
NA	SARS-CoV-2	NA	84	0.64	0.571939	Harris et al. 2021	anti-S IgG
NA	SARS-CoV-2	NA	112	0.532	0.475424	Harris et al. 2021	anti-S IgG
NA	SARS-CoV-2	NA	140	0.564	0.504021	Harris et al. 2021	anti-S IgG
NA	SARS-CoV-2	NA	168	0.315	0.281501	Harris et al. 2021	anti-S IgG
NA	SARS-CoV-2	NA	196	0.554	0.495085	Harris et al. 2021	anti-S IgG
NA	SARS-CoV-2	NA	56	4.144	1	Manisty et al. 2021	anti-S IgG
NA	SARS-CoV-2	NA	63	3.773	0.910473	Manisty et al. 2021	anti-S IgG
NA	SARS-CoV-2	NA	70	3.269	0.788851	Manisty et al. 2021	anti-S IgG
NA	SARS-CoV-2	NA	77	2.884	0.695946	Manisty et al. 2021	anti-S IgG
NA	SARS-CoV-2	NA	84	2.799	0.675434	Manisty et al. 2021	anti-S IgG
NA	SARS-CoV-2	NA	91	2.753	0.664334	Manisty et al. 2021	anti-S IgG
NA	SARS-CoV-2	NA	98	2.544	0.6139	Manisty et al. 2021	anti-S IgG
NA	SARS-CoV-2	NA	105	2.401	0.579392	Manisty et al. 2021	anti-S IgG
NA	SARS-CoV-2	NA	112	2.244	0.541506	Manisty et al. 2021	anti-S IgG
NA	SARS-CoV-2	NA	119	2.061	0.497346	Manisty et al. 2021	anti-S IgG
NA	SARS-CoV-2	NA	140	2.238	0.540058	Manisty et al. 2021	anti-S IgG
NA	SARS-CoV-2	NA	147	1.931	0.465975	Manisty et al. 2021	anti-S IgG
NA	MERS-CoV	NA	90	3.17	2.10151	Alshukairi et al. 2016	anti-S IgG
NA	MERS-CoV	NA	90	2.7	1.78993	Alshukairi et al. 2016	anti-S IgG
NA	MERS-CoV	NA	90	2.91	1.92915	Alshukairi et al. 2016	anti-S IgG
NA	MERS-CoV	NA	90	1.29	0.855188	Alshukairi et al. 2016	anti-S IgG
NA	MERS-CoV	NA	90	3.2	2.1214	Alshukairi et al. 2016	anti-S IgG
NA	MERS-CoV	NA	90	0.07	0.0464056	Alshukairi et al. 2016	anti-S IgG
NA	MERS-CoV	NA	90	0.046	0.0304951	Alshukairi et al. 2016	anti-S IgG
NA	MERS-CoV	NA	90	0.12	0.0795524	Alshukairi et al. 2016	anti-S IgG
NA	MERS-CoV	NA	90	0.07	0.0464056	Alshukairi et al. 2016	anti-S IgG
NA	MERS-CoV	NA	300	2.99	1.98218	Alshukairi et al. 2016	anti-S IgG
NA	MERS-CoV	NA	300	2.09	1.38554	Alshukairi et al. 2016	anti-S IgG
NA	MERS-CoV	NA	300	1.9	1.25958	Alshukairi et al. 2016	anti-S IgG
NA	MERS-CoV	NA	300	0.65	0.430909	Alshukairi et al. 2016	anti-S IgG
NA	MERS-CoV	NA	300	1.2	0.795524	Alshukairi et al. 2016	anti-S IgG
NA	MERS-CoV	NA	300	0.07	0.0464056	Alshukairi et al. 2016	anti-S IgG
NA	MERS-CoV	NA	300	0.04	0.0265175	Alshukairi et al. 2016	anti-S IgG
NA	MERS-CoV	NA	300	0.06	0.0397762	Alshukairi et al. 2016	anti-S IgG
NA	MERS-CoV	NA	300	0.04	0.0265175	Alshukairi et al. 2016	anti-S IgG
NA	MERS-CoV	NA	50	2.67562	1	Choe et al. 2017	anti-S IgG
NA	MERS-CoV	NA	75	2.59382	0.96943	Choe et al. 2017	anti-S IgG
NA	MERS-CoV	NA	100	2.4939	0.932084	Choe et al. 2017	anti-S IgG
NA	MERS-CoV	NA	125	2.40266	0.897982	Choe et al. 2017	anti-S IgG
NA	MERS-CoV	NA	150	2.31624	0.865685	Choe et al. 2017	anti-S IgG
NA	MERS-CoV	NA	175	2.22801	0.832708	Choe et al. 2017	anti-S IgG
NA	MERS-CoV	NA	200	2.13683	0.798629	Choe et al. 2017	anti-S IgG
NA	MERS-CoV	NA	225	2.04875	0.765712	Choe et al. 2017	anti-S IgG
NA	MERS-CoV	NA	250	2.00596	0.749718	Choe et al. 2017	anti-S IgG
NA	MERS-CoV	NA	275	1.96931	0.736021	Choe et al. 2017	anti-S IgG
NA	MERS-CoV	NA	300	1.93629	0.723678	Choe et al. 2017	anti-S IgG
NA	MERS-CoV	NA	325	1.88344	0.703926	Choe et al. 2017	anti-S IgG
1	HCoV-OC43	1988-12-14	77	0.352112	0.126194	Edridge et al. 2020 scaled using Gudbjartsson et al. 2020	anti-S IgG
1	HCoV-OC43	1987-08-20	80	0.742936	0.266263	Edridge et al. 2020 scaled using Gudbjartsson et al. 2020	anti-S IgG
1	HCoV-OC43	1986-11-26	82	0.485384	0.173958	Edridge et al. 2020 scaled using Gudbjartsson et al. 2020	anti-S IgG
1	HCoV-OC43	1988-05-19	84	0.76153	0.272926	Edridge et al. 2020 scaled using Gudbjartsson et al. 2020	anti-S IgG
1	HCoV-OC43	1986-02-14	88	0.623283	0.22338	Edridge et al. 2020 scaled using Gudbjartsson et al. 2020	anti-S IgG
1	HCoV-OC43	1987-06-01	89	1.57553	0.564659	Edridge et al. 2020 scaled using Gudbjartsson et al. 2020	anti-S IgG
1	HCoV-OC43	1985-11-18	90	0.567409	0.203355	Edridge et al. 2020 scaled using Gudbjartsson et al. 2020	anti-S IgG
1	HCoV-OC43	1987-11-19	91	0.803369	0.287921	Edridge et al. 2020 scaled using Gudbjartsson et al. 2020	anti-S IgG
1	HCoV-OC43	1987-03-04	98	0.429709	0.154004	Edridge et al. 2020 scaled using Gudbjartsson et al. 2020	anti-S IgG
1	HCoV-OC43	1988-02-25	98	0.69314	0.248416	Edridge et al. 2020 scaled using Gudbjartsson et al. 2020	anti-S IgG
1	HCoV-OC43	1986-09-05	99	0.650512	0.233138	Edridge et al. 2020 scaled using Gudbjartsson et al. 2020	anti-S IgG
1	HCoV-OC43	1986-05-29	104	0.548912	0.196726	Edridge et al. 2020 scaled using Gudbjartsson et al. 2020	anti-S IgG
1	HCoV-OC43	2008-11-19	126	1.7298	0.619946	Edridge et al. 2020 scaled using Gudbjartsson et al. 2020	anti-S IgG
1	HCoV-OC43	1988-09-28	132	0.753975	0.270219	Edridge et al. 2020 scaled using Gudbjartsson et al. 2020	anti-S IgG
1	HCoV-OC43	1996-12-02	175	0.545086	0.195354	Edridge et al. 2020 scaled using Gudbjartsson et al. 2020	anti-S IgG
1	HCoV-OC43	2006-04-26	175	6.3461	2.27439	Edridge et al. 2020 scaled using Gudbjartsson et al. 2020	anti-S IgG
1	HCoV-OC43	1991-12-20	177	0.621467	0.222729	Edridge et al. 2020 scaled using Gudbjartsson et al. 2020	anti-S IgG
1	HCoV-OC43	2005-04-20	177	1.04744	0.375394	Edridge et al. 2020 scaled using Gudbjartsson et al. 2020	anti-S IgG
1	HCoV-OC43	1995-12-11	179	0.900287	0.322656	Edridge et al. 2020 scaled using Gudbjartsson et al. 2020	anti-S IgG
1	HCoV-OC43	2009-05-18	180	1.65492	0.593109	Edridge et al. 2020 scaled using Gudbjartsson et al. 2020	anti-S IgG
1	HCoV-OC43	1993-12-09	181	0.463572	0.166141	Edridge et al. 2020 scaled using Gudbjartsson et al. 2020	anti-S IgG
1	HCoV-OC43	1993-06-11	182	0.420322	0.15064	Edridge et al. 2020 scaled using Gudbjartsson et al. 2020	anti-S IgG
1	HCoV-OC43	1994-06-09	182	1.64436	0.589327	Edridge et al. 2020 scaled using Gudbjartsson et al. 2020	anti-S IgG
1	HCoV-OC43	1994-12-08	182	0.993244	0.355971	Edridge et al. 2020 scaled using Gudbjartsson et al. 2020	anti-S IgG
1	HCoV-OC43	1996-06-10	182	0.73542	0.263569	Edridge et al. 2020 scaled using Gudbjartsson et al. 2020	anti-S IgG
1	HCoV-OC43	2003-10-27	182	1.42167	0.509515	Edridge et al. 2020 scaled using Gudbjartsson et al. 2020	anti-S IgG
1	HCoV-OC43	2004-04-26	182	1.13369	0.406304	Edridge et al. 2020 scaled using Gudbjartsson et al. 2020	anti-S IgG
1	HCoV-OC43	2004-10-25	182	1.14116	0.408981	Edridge et al. 2020 scaled using Gudbjartsson et al. 2020	anti-S IgG
1	HCoV-OC43	2006-10-25	182	3.93188	1.40916	Edridge et al. 2020 scaled using Gudbjartsson et al. 2020	anti-S IgG
1	HCoV-OC43	2007-04-25	182	3.09606	1.10961	Edridge et al. 2020 scaled using Gudbjartsson et al. 2020	anti-S IgG
1	HCoV-OC43	1990-12-17	189	0.51518	0.184637	Edridge et al. 2020 scaled using Gudbjartsson et al. 2020	anti-S IgG
1	HCoV-OC43	1995-06-15	189	0.647702	0.232131	Edridge et al. 2020 scaled using Gudbjartsson et al. 2020	anti-S IgG
1	HCoV-OC43	1991-06-26	191	0.481127	0.172432	Edridge et al. 2020 scaled using Gudbjartsson et al. 2020	anti-S IgG
1	HCoV-OC43	2005-11-02	196	0.959667	0.343937	Edridge et al. 2020 scaled using Gudbjartsson et al. 2020	anti-S IgG
1	HCoV-OC43	1990-06-11	209	0.520877	0.186678	Edridge et al. 2020 scaled using Gudbjartsson et al. 2020	anti-S IgG
1	HCoV-OC43	2010-04-01	318	4.60792	1.65144	Edridge et al. 2020 scaled using Gudbjartsson et al. 2020	anti-S IgG
1	HCoV-OC43	1989-11-14	335	0.558201	0.200055	Edridge et al. 2020 scaled using Gudbjartsson et al. 2020	anti-S IgG
1	HCoV-OC43	1992-12-11	357	0.525467	0.188323	Edridge et al. 2020 scaled using Gudbjartsson et al. 2020	anti-S IgG
1	HCoV-OC43	2013-04-09	363	2.20143	0.788975	Edridge et al. 2020 scaled using Gudbjartsson et al. 2020	anti-S IgG
1	HCoV-OC43	2012-04-11	365	5.54096	1.98584	Edridge et al. 2020 scaled using Gudbjartsson et al. 2020	anti-S IgG
1	HCoV-OC43	2014-04-15	371	1.56626	0.561337	Edridge et al. 2020 scaled using Gudbjartsson et al. 2020	anti-S IgG
1	HCoV-OC43	2011-04-12	376	1.77396	0.635775	Edridge et al. 2020 scaled using Gudbjartsson et al. 2020	anti-S IgG
1	HCoV-OC43	2015-04-28	378	1.34889	0.483432	Edridge et al. 2020 scaled using Gudbjartsson et al. 2020	anti-S IgG
1	HCoV-OC43	2008-07-16	448	1.61025	0.5771	Edridge et al. 2020 scaled using Gudbjartsson et al. 2020	anti-S IgG
1	HCoV-OC43	2017-08-30	855	1.33132	0.477134	Edridge et al. 2020 scaled using Gudbjartsson et al. 2020	anti-S IgG
1	HCoV-OC43	1985-08-20	0	0.625865	0.224305	Edridge et al. 2020 scaled using Gudbjartsson et al. 2020	anti-S IgG
2	HCoV-OC43	1987-12-03	80	1.03307	0.370245	Edridge et al. 2020 scaled using Gudbjartsson et al. 2020	anti-S IgG
2	HCoV-OC43	1987-09-14	81	1.06236	0.38074	Edridge et al. 2020 scaled using Gudbjartsson et al. 2020	anti-S IgG
2	HCoV-OC43	1986-09-18	84	0.902972	0.323618	Edridge et al. 2020 scaled using Gudbjartsson et al. 2020	anti-S IgG
2	HCoV-OC43	1985-05-31	91	1.0175	0.364666	Edridge et al. 2020 scaled using Gudbjartsson et al. 2020	anti-S IgG
2	HCoV-OC43	1985-12-05	91	1.05222	0.377108	Edridge et al. 2020 scaled using Gudbjartsson et al. 2020	anti-S IgG
2	HCoV-OC43	1986-12-18	91	0.910291	0.326241	Edridge et al. 2020 scaled using Gudbjartsson et al. 2020	anti-S IgG
2	HCoV-OC43	1987-03-19	91	0.938138	0.336222	Edridge et al. 2020 scaled using Gudbjartsson et al. 2020	anti-S IgG
2	HCoV-OC43	1988-03-03	91	0.990883	0.355125	Edridge et al. 2020 scaled using Gudbjartsson et al. 2020	anti-S IgG
2	HCoV-OC43	1988-06-02	91	1.19579	0.428563	Edridge et al. 2020 scaled using Gudbjartsson et al. 2020	anti-S IgG
2	HCoV-OC43	1988-12-08	93	1.1625	0.416632	Edridge et al. 2020 scaled using Gudbjartsson et al. 2020	anti-S IgG
2	HCoV-OC43	1988-09-06	96	1.25438	0.449558	Edridge et al. 2020 scaled using Gudbjartsson et al. 2020	anti-S IgG
2	HCoV-OC43	1985-09-05	97	0.914606	0.327788	Edridge et al. 2020 scaled using Gudbjartsson et al. 2020	anti-S IgG
2	HCoV-OC43	1986-06-26	98	1.11123	0.398256	Edridge et al. 2020 scaled using Gudbjartsson et al. 2020	anti-S IgG
2	HCoV-OC43	1987-06-25	98	0.9097	0.32603	Edridge et al. 2020 scaled using Gudbjartsson et al. 2020	anti-S IgG
2	HCoV-OC43	1986-03-20	105	0.980345	0.351348	Edridge et al. 2020 scaled using Gudbjartsson et al. 2020	anti-S IgG
2	HCoV-OC43	1995-12-06	168	1.97626	0.708276	Edridge et al. 2020 scaled using Gudbjartsson et al. 2020	anti-S IgG
2	HCoV-OC43	2013-04-22	174	1.17865	0.422418	Edridge et al. 2020 scaled using Gudbjartsson et al. 2020	anti-S IgG
2	HCoV-OC43	2008-04-15	175	1.30659	0.468272	Edridge et al. 2020 scaled using Gudbjartsson et al. 2020	anti-S IgG
2	HCoV-OC43	2009-04-07	175	0.990704	0.355061	Edridge et al. 2020 scaled using Gudbjartsson et al. 2020	anti-S IgG
2	HCoV-OC43	2011-10-18	175	0.944535	0.338514	Edridge et al. 2020 scaled using Gudbjartsson et al. 2020	anti-S IgG
2	HCoV-OC43	2015-04-22	175	1.02803	0.368437	Edridge et al. 2020 scaled using Gudbjartsson et al. 2020	anti-S IgG
2	HCoV-OC43	2016-04-19	175	1.04833	0.375713	Edridge et al. 2020 scaled using Gudbjartsson et al. 2020	anti-S IgG
2	HCoV-OC43	1996-12-04	176	0.913764	0.327486	Edridge et al. 2020 scaled using Gudbjartsson et al. 2020	anti-S IgG
2	HCoV-OC43	2019-05-16	177	1.03409	0.370609	Edridge et al. 2020 scaled using Gudbjartsson et al. 2020	anti-S IgG
2	HCoV-OC43	1991-12-04	180	0.81014	0.290348	Edridge et al. 2020 scaled using Gudbjartsson et al. 2020	anti-S IgG
2	HCoV-OC43	1994-12-14	181	0.81404	0.291746	Edridge et al. 2020 scaled using Gudbjartsson et al. 2020	anti-S IgG
2	HCoV-OC43	1989-06-08	182	0.818337	0.293286	Edridge et al. 2020 scaled using Gudbjartsson et al. 2020	anti-S IgG
2	HCoV-OC43	1989-12-07	182	0.776383	0.27825	Edridge et al. 2020 scaled using Gudbjartsson et al. 2020	anti-S IgG
2	HCoV-OC43	1990-06-07	182	0.822597	0.294813	Edridge et al. 2020 scaled using Gudbjartsson et al. 2020	anti-S IgG
2	HCoV-OC43	1991-06-07	182	1.02234	0.366399	Edridge et al. 2020 scaled using Gudbjartsson et al. 2020	anti-S IgG
2	HCoV-OC43	1992-06-03	182	1.01937	0.365333	Edridge et al. 2020 scaled using Gudbjartsson et al. 2020	anti-S IgG
2	HCoV-OC43	1993-06-03	182	0.760763	0.272652	Edridge et al. 2020 scaled using Gudbjartsson et al. 2020	anti-S IgG
2	HCoV-OC43	2007-04-24	182	0.878166	0.314728	Edridge et al. 2020 scaled using Gudbjartsson et al. 2020	anti-S IgG
2	HCoV-OC43	2007-10-23	182	1.00831	0.361369	Edridge et al. 2020 scaled using Gudbjartsson et al. 2020	anti-S IgG
2	HCoV-OC43	2008-10-14	182	1.21888	0.436838	Edridge et al. 2020 scaled using Gudbjartsson et al. 2020	anti-S IgG
2	HCoV-OC43	2010-04-13	182	1.1504	0.412296	Edridge et al. 2020 scaled using Gudbjartsson et al. 2020	anti-S IgG
2	HCoV-OC43	2010-10-12	182	0.975702	0.349684	Edridge et al. 2020 scaled using Gudbjartsson et al. 2020	anti-S IgG
2	HCoV-OC43	2016-10-18	182	1.15757	0.414864	Edridge et al. 2020 scaled using Gudbjartsson et al. 2020	anti-S IgG
2	HCoV-OC43	2018-11-20	182	0.994532	0.356433	Edridge et al. 2020 scaled using Gudbjartsson et al. 2020	anti-S IgG
2	HCoV-OC43	1990-12-07	183	0.787488	0.28223	Edridge et al. 2020 scaled using Gudbjartsson et al. 2020	anti-S IgG
2	HCoV-OC43	1992-12-03	183	1.43204	0.513232	Edridge et al. 2020 scaled using Gudbjartsson et al. 2020	anti-S IgG
2	HCoV-OC43	2006-04-18	183	0.963074	0.345158	Edridge et al. 2020 scaled using Gudbjartsson et al. 2020	anti-S IgG
2	HCoV-OC43	2014-04-29	183	0.910606	0.326354	Edridge et al. 2020 scaled using Gudbjartsson et al. 2020	anti-S IgG
2	HCoV-OC43	2014-10-29	183	0.93817	0.336233	Edridge et al. 2020 scaled using Gudbjartsson et al. 2020	anti-S IgG
2	HCoV-OC43	2019-11-19	187	0.958223	0.34342	Edridge et al. 2020 scaled using Gudbjartsson et al. 2020	anti-S IgG
2	HCoV-OC43	1993-12-08	188	0.803748	0.288057	Edridge et al. 2020 scaled using Gudbjartsson et al. 2020	anti-S IgG
2	HCoV-OC43	1996-06-11	188	1.17406	0.420776	Edridge et al. 2020 scaled using Gudbjartsson et al. 2020	anti-S IgG
2	HCoV-OC43	2015-10-27	188	1.01526	0.36386	Edridge et al. 2020 scaled using Gudbjartsson et al. 2020	anti-S IgG
2	HCoV-OC43	1995-06-21	189	0.843804	0.302413	Edridge et al. 2020 scaled using Gudbjartsson et al. 2020	anti-S IgG
2	HCoV-OC43	2006-10-24	189	0.953165	0.341607	Edridge et al. 2020 scaled using Gudbjartsson et al. 2020	anti-S IgG
2	HCoV-OC43	2009-10-13	189	1.29532	0.464232	Edridge et al. 2020 scaled using Gudbjartsson et al. 2020	anti-S IgG
2	HCoV-OC43	2012-04-24	189	0.976784	0.350072	Edridge et al. 2020 scaled using Gudbjartsson et al. 2020	anti-S IgG
2	HCoV-OC43	2012-10-30	189	0.906027	0.324713	Edridge et al. 2020 scaled using Gudbjartsson et al. 2020	anti-S IgG
2	HCoV-OC43	2013-10-28	189	0.91647	0.328456	Edridge et al. 2020 scaled using Gudbjartsson et al. 2020	anti-S IgG
2	HCoV-OC43	2017-04-25	189	0.984391	0.352798	Edridge et al. 2020 scaled using Gudbjartsson et al. 2020	anti-S IgG
2	HCoV-OC43	2017-10-31	189	0.963975	0.345481	Edridge et al. 2020 scaled using Gudbjartsson et al. 2020	anti-S IgG
2	HCoV-OC43	1994-06-16	190	0.855547	0.306622	Edridge et al. 2020 scaled using Gudbjartsson et al. 2020	anti-S IgG
2	HCoV-OC43	2011-04-26	196	0.929606	0.333164	Edridge et al. 2020 scaled using Gudbjartsson et al. 2020	anti-S IgG
2	HCoV-OC43	2018-05-22	203	0.940506	0.33707	Edridge et al. 2020 scaled using Gudbjartsson et al. 2020	anti-S IgG
2	HCoV-OC43	1985-03-01	0	1.01262	0.362916	Edridge et al. 2020 scaled using Gudbjartsson et al. 2020	anti-S IgG
3	HCoV-OC43	1987-11-04	78	1.05455	0.377942	Edridge et al. 2020 scaled using Gudbjartsson et al. 2020	anti-S IgG
3	HCoV-OC43	1987-05-11	89	1.17633	0.421588	Edridge et al. 2020 scaled using Gudbjartsson et al. 2020	anti-S IgG
3	HCoV-OC43	1985-05-02	91	1.23607	0.442999	Edridge et al. 2020 scaled using Gudbjartsson et al. 2020	anti-S IgG
3	HCoV-OC43	1985-11-05	91	1.0021	0.359146	Edridge et al. 2020 scaled using Gudbjartsson et al. 2020	anti-S IgG
3	HCoV-OC43	1986-02-04	91	1.21024	0.433741	Edridge et al. 2020 scaled using Gudbjartsson et al. 2020	anti-S IgG
3	HCoV-OC43	1986-05-06	91	1.25105	0.448365	Edridge et al. 2020 scaled using Gudbjartsson et al. 2020	anti-S IgG
3	HCoV-OC43	1988-02-03	91	1.08797	0.38992	Edridge et al. 2020 scaled using Gudbjartsson et al. 2020	anti-S IgG
3	HCoV-OC43	1988-05-04	91	1.20005	0.430088	Edridge et al. 2020 scaled using Gudbjartsson et al. 2020	anti-S IgG
3	HCoV-OC43	1988-11-09	91	1.14189	0.409244	Edridge et al. 2020 scaled using Gudbjartsson et al. 2020	anti-S IgG
3	HCoV-OC43	1986-08-06	92	1.17978	0.422824	Edridge et al. 2020 scaled using Gudbjartsson et al. 2020	anti-S IgG
3	HCoV-OC43	1987-02-11	92	1.10933	0.397574	Edridge et al. 2020 scaled using Gudbjartsson et al. 2020	anti-S IgG
3	HCoV-OC43	1985-08-06	96	1.15164	0.412739	Edridge et al. 2020 scaled using Gudbjartsson et al. 2020	anti-S IgG
3	HCoV-OC43	1986-11-11	97	1.17653	0.421658	Edridge et al. 2020 scaled using Gudbjartsson et al. 2020	anti-S IgG
3	HCoV-OC43	1988-08-10	98	1.06748	0.382577	Edridge et al. 2020 scaled using Gudbjartsson et al. 2020	anti-S IgG
3	HCoV-OC43	1987-08-18	99	1.08154	0.387616	Edridge et al. 2020 scaled using Gudbjartsson et al. 2020	anti-S IgG
3	HCoV-OC43	2015-04-14	160	1.02164	0.366146	Edridge et al. 2020 scaled using Gudbjartsson et al. 2020	anti-S IgG
3	HCoV-OC43	2017-05-02	162	0.864092	0.309684	Edridge et al. 2020 scaled using Gudbjartsson et al. 2020	anti-S IgG
3	HCoV-OC43	2009-10-06	166	0.816856	0.292755	Edridge et al. 2020 scaled using Gudbjartsson et al. 2020	anti-S IgG
3	HCoV-OC43	2005-01-19	169	0.907421	0.325213	Edridge et al. 2020 scaled using Gudbjartsson et al. 2020	anti-S IgG
3	HCoV-OC43	2011-03-23	174	0.885157	0.317233	Edridge et al. 2020 scaled using Gudbjartsson et al. 2020	anti-S IgG
3	HCoV-OC43	1994-11-07	175	0.867392	0.310867	Edridge et al. 2020 scaled using Gudbjartsson et al. 2020	anti-S IgG
3	HCoV-OC43	1996-11-04	175	0.858943	0.307839	Edridge et al. 2020 scaled using Gudbjartsson et al. 2020	anti-S IgG
3	HCoV-OC43	2008-02-20	175	0.826435	0.296188	Edridge et al. 2020 scaled using Gudbjartsson et al. 2020	anti-S IgG
3	HCoV-OC43	2010-03-30	175	0.842943	0.302104	Edridge et al. 2020 scaled using Gudbjartsson et al. 2020	anti-S IgG
3	HCoV-OC43	2013-11-06	176	0.966459	0.346371	Edridge et al. 2020 scaled using Gudbjartsson et al. 2020	anti-S IgG
3	HCoV-OC43	2006-08-08	180	0.932744	0.334288	Edridge et al. 2020 scaled using Gudbjartsson et al. 2020	anti-S IgG
3	HCoV-OC43	2016-05-17	180	0.971104	0.348036	Edridge et al. 2020 scaled using Gudbjartsson et al. 2020	anti-S IgG
3	HCoV-OC43	2018-05-29	180	1.22589	0.43935	Edridge et al. 2020 scaled using Gudbjartsson et al. 2020	anti-S IgG
3	HCoV-OC43	1990-05-09	181	0.900519	0.322739	Edridge et al. 2020 scaled using Gudbjartsson et al. 2020	anti-S IgG
3	HCoV-OC43	1993-05-10	181	1.07983	0.387003	Edridge et al. 2020 scaled using Gudbjartsson et al. 2020	anti-S IgG
3	HCoV-OC43	2012-10-30	181	0.872725	0.312778	Edridge et al. 2020 scaled using Gudbjartsson et al. 2020	anti-S IgG
3	HCoV-OC43	1989-05-10	182	1.00212	0.359153	Edridge et al. 2020 scaled using Gudbjartsson et al. 2020	anti-S IgG
3	HCoV-OC43	1990-11-07	182	0.91382	0.327506	Edridge et al. 2020 scaled using Gudbjartsson et al. 2020	anti-S IgG
3	HCoV-OC43	1991-11-11	182	1.35832	0.486812	Edridge et al. 2020 scaled using Gudbjartsson et al. 2020	anti-S IgG
3	HCoV-OC43	1992-05-11	182	1.10377	0.395583	Edridge et al. 2020 scaled using Gudbjartsson et al. 2020	anti-S IgG
3	HCoV-OC43	1995-05-08	182	1.02907	0.368812	Edridge et al. 2020 scaled using Gudbjartsson et al. 2020	anti-S IgG
3	HCoV-OC43	1995-11-06	182	0.994958	0.356585	Edridge et al. 2020 scaled using Gudbjartsson et al. 2020	anti-S IgG
3	HCoV-OC43	2011-09-21	182	1.04633	0.374998	Edridge et al. 2020 scaled using Gudbjartsson et al. 2020	anti-S IgG
3	HCoV-OC43	2014-05-07	182	1.00437	0.359959	Edridge et al. 2020 scaled using Gudbjartsson et al. 2020	anti-S IgG
3	HCoV-OC43	2014-11-05	182	0.942739	0.33787	Edridge et al. 2020 scaled using Gudbjartsson et al. 2020	anti-S IgG
3	HCoV-OC43	2020-01-14	182	1.25607	0.450167	Edridge et al. 2020 scaled using Gudbjartsson et al. 2020	anti-S IgG
3	HCoV-OC43	1989-11-09	183	0.927181	0.332295	Edridge et al. 2020 scaled using Gudbjartsson et al. 2020	anti-S IgG
3	HCoV-OC43	1992-11-10	183	1.01514	0.363818	Edridge et al. 2020 scaled using Gudbjartsson et al. 2020	anti-S IgG
3	HCoV-OC43	1993-11-10	184	0.934244	0.334826	Edridge et al. 2020 scaled using Gudbjartsson et al. 2020	anti-S IgG
3	HCoV-OC43	2010-09-30	184	0.935561	0.335298	Edridge et al. 2020 scaled using Gudbjartsson et al. 2020	anti-S IgG
3	HCoV-OC43	1991-05-13	187	0.888239	0.318338	Edridge et al. 2020 scaled using Gudbjartsson et al. 2020	anti-S IgG
3	HCoV-OC43	1994-05-16	187	1.05246	0.377195	Edridge et al. 2020 scaled using Gudbjartsson et al. 2020	anti-S IgG
3	HCoV-OC43	2005-07-26	188	0.900932	0.322887	Edridge et al. 2020 scaled using Gudbjartsson et al. 2020	anti-S IgG
3	HCoV-OC43	2016-11-21	188	0.968628	0.347149	Edridge et al. 2020 scaled using Gudbjartsson et al. 2020	anti-S IgG
3	HCoV-OC43	1996-05-13	189	1.05174	0.376935	Edridge et al. 2020 scaled using Gudbjartsson et al. 2020	anti-S IgG
3	HCoV-OC43	2007-08-29	190	0.896349	0.321245	Edridge et al. 2020 scaled using Gudbjartsson et al. 2020	anti-S IgG
3	HCoV-OC43	2009-04-23	190	0.725355	0.259962	Edridge et al. 2020 scaled using Gudbjartsson et al. 2020	anti-S IgG
3	HCoV-OC43	2019-07-16	190	1.09188	0.391321	Edridge et al. 2020 scaled using Gudbjartsson et al. 2020	anti-S IgG
3	HCoV-OC43	2007-02-20	196	0.817682	0.293051	Edridge et al. 2020 scaled using Gudbjartsson et al. 2020	anti-S IgG
3	HCoV-OC43	2013-05-14	196	0.943629	0.338189	Edridge et al. 2020 scaled using Gudbjartsson et al. 2020	anti-S IgG
3	HCoV-OC43	2006-02-09	198	0.982929	0.352274	Edridge et al. 2020 scaled using Gudbjartsson et al. 2020	anti-S IgG
3	HCoV-OC43	2004-01-13	202	1.06539	0.381827	Edridge et al. 2020 scaled using Gudbjartsson et al. 2020	anti-S IgG
3	HCoV-OC43	2004-08-03	203	0.954328	0.342024	Edridge et al. 2020 scaled using Gudbjartsson et al. 2020	anti-S IgG
3	HCoV-OC43	2017-11-30	212	1.00635	0.360667	Edridge et al. 2020 scaled using Gudbjartsson et al. 2020	anti-S IgG
3	HCoV-OC43	2015-11-19	219	0.996832	0.357257	Edridge et al. 2020 scaled using Gudbjartsson et al. 2020	anti-S IgG
3	HCoV-OC43	2019-01-07	223	1.13047	0.405151	Edridge et al. 2020 scaled using Gudbjartsson et al. 2020	anti-S IgG
3	HCoV-OC43	2012-05-02	224	0.900439	0.32271	Edridge et al. 2020 scaled using Gudbjartsson et al. 2020	anti-S IgG
3	HCoV-OC43	2008-10-15	238	0.816271	0.292545	Edridge et al. 2020 scaled using Gudbjartsson et al. 2020	anti-S IgG
3	HCoV-OC43	1985-01-31	0	1.11052	0.398004	Edridge et al. 2020 scaled using Gudbjartsson et al. 2020	anti-S IgG
4	HCoV-OC43	1986-11-17	73	0.752006	0.269513	Edridge et al. 2020 scaled using Gudbjartsson et al. 2020	anti-S IgG
4	HCoV-OC43	1987-02-03	78	0.503012	0.180276	Edridge et al. 2020 scaled using Gudbjartsson et al. 2020	anti-S IgG
4	HCoV-OC43	1987-04-23	79	0.641649	0.229962	Edridge et al. 2020 scaled using Gudbjartsson et al. 2020	anti-S IgG
4	HCoV-OC43	1988-01-20	86	1.1189	0.401004	Edridge et al. 2020 scaled using Gudbjartsson et al. 2020	anti-S IgG
4	HCoV-OC43	1988-10-25	90	0.858822	0.307795	Edridge et al. 2020 scaled using Gudbjartsson et al. 2020	anti-S IgG
4	HCoV-OC43	1986-05-15	91	0.894791	0.320686	Edridge et al. 2020 scaled using Gudbjartsson et al. 2020	anti-S IgG
4	HCoV-OC43	1987-10-26	91	1.61758	0.57973	Edridge et al. 2020 scaled using Gudbjartsson et al. 2020	anti-S IgG
4	HCoV-OC43	1988-04-20	91	0.921407	0.330225	Edridge et al. 2020 scaled using Gudbjartsson et al. 2020	anti-S IgG
4	HCoV-OC43	1986-02-13	92	0.66472	0.238231	Edridge et al. 2020 scaled using Gudbjartsson et al. 2020	anti-S IgG
4	HCoV-OC43	1985-08-09	93	0.574213	0.205794	Edridge et al. 2020 scaled using Gudbjartsson et al. 2020	anti-S IgG
4	HCoV-OC43	1987-07-27	95	0.61945	0.222006	Edridge et al. 2020 scaled using Gudbjartsson et al. 2020	anti-S IgG
4	HCoV-OC43	1985-11-13	96	0.703528	0.252139	Edridge et al. 2020 scaled using Gudbjartsson et al. 2020	anti-S IgG
4	HCoV-OC43	1985-05-08	97	0.700189	0.250942	Edridge et al. 2020 scaled using Gudbjartsson et al. 2020	anti-S IgG
4	HCoV-OC43	1988-07-27	98	0.926743	0.332138	Edridge et al. 2020 scaled using Gudbjartsson et al. 2020	anti-S IgG
4	HCoV-OC43	1986-09-05	113	0.752774	0.269788	Edridge et al. 2020 scaled using Gudbjartsson et al. 2020	anti-S IgG
4	HCoV-OC43	2004-10-13	156	1.61609	0.579195	Edridge et al. 2020 scaled using Gudbjartsson et al. 2020	anti-S IgG
4	HCoV-OC43	2007-10-09	159	1.40274	0.502732	Edridge et al. 2020 scaled using Gudbjartsson et al. 2020	anti-S IgG
4	HCoV-OC43	1996-04-22	166	0.816842	0.29275	Edridge et al. 2020 scaled using Gudbjartsson et al. 2020	anti-S IgG
4	HCoV-OC43	2004-05-10	167	2.1894	0.784664	Edridge et al. 2020 scaled using Gudbjartsson et al. 2020	anti-S IgG
4	HCoV-OC43	2009-04-23	168	1.14783	0.411372	Edridge et al. 2020 scaled using Gudbjartsson et al. 2020	anti-S IgG
4	HCoV-OC43	2010-10-20	175	3.26778	1.17115	Edridge et al. 2020 scaled using Gudbjartsson et al. 2020	anti-S IgG
4	HCoV-OC43	1990-10-19	177	0.806769	0.28914	Edridge et al. 2020 scaled using Gudbjartsson et al. 2020	anti-S IgG
4	HCoV-OC43	1994-11-09	177	0.809047	0.289956	Edridge et al. 2020 scaled using Gudbjartsson et al. 2020	anti-S IgG
4	HCoV-OC43	1992-04-28	181	0.861073	0.308602	Edridge et al. 2020 scaled using Gudbjartsson et al. 2020	anti-S IgG
4	HCoV-OC43	1993-04-27	181	0.815697	0.29234	Edridge et al. 2020 scaled using Gudbjartsson et al. 2020	anti-S IgG
4	HCoV-OC43	2010-04-28	181	1.05142	0.376821	Edridge et al. 2020 scaled using Gudbjartsson et al. 2020	anti-S IgG
4	HCoV-OC43	1989-10-25	182	0.839219	0.30077	Edridge et al. 2020 scaled using Gudbjartsson et al. 2020	anti-S IgG
4	HCoV-OC43	1990-04-25	182	0.856507	0.306965	Edridge et al. 2020 scaled using Gudbjartsson et al. 2020	anti-S IgG
4	HCoV-OC43	1995-05-10	182	0.738667	0.264733	Edridge et al. 2020 scaled using Gudbjartsson et al. 2020	anti-S IgG
4	HCoV-OC43	1995-11-08	182	0.775279	0.277854	Edridge et al. 2020 scaled using Gudbjartsson et al. 2020	anti-S IgG
4	HCoV-OC43	2005-04-13	182	1.41059	0.505546	Edridge et al. 2020 scaled using Gudbjartsson et al. 2020	anti-S IgG
4	HCoV-OC43	2005-10-12	182	1.32682	0.475522	Edridge et al. 2020 scaled using Gudbjartsson et al. 2020	anti-S IgG
4	HCoV-OC43	1989-04-26	183	0.736844	0.264079	Edridge et al. 2020 scaled using Gudbjartsson et al. 2020	anti-S IgG
4	HCoV-OC43	1992-10-28	183	0.867629	0.310951	Edridge et al. 2020 scaled using Gudbjartsson et al. 2020	anti-S IgG
4	HCoV-OC43	1996-10-22	183	0.741863	0.265878	Edridge et al. 2020 scaled using Gudbjartsson et al. 2020	anti-S IgG
4	HCoV-OC43	2008-04-09	183	1.30813	0.468822	Edridge et al. 2020 scaled using Gudbjartsson et al. 2020	anti-S IgG
4	HCoV-OC43	1991-04-24	187	2.11447	0.757808	Edridge et al. 2020 scaled using Gudbjartsson et al. 2020	anti-S IgG
4	HCoV-OC43	1991-10-30	189	0.938054	0.336191	Edridge et al. 2020 scaled using Gudbjartsson et al. 2020	anti-S IgG
4	HCoV-OC43	1994-05-16	189	0.826661	0.296269	Edridge et al. 2020 scaled using Gudbjartsson et al. 2020	anti-S IgG
4	HCoV-OC43	2009-10-29	189	1.05719	0.37889	Edridge et al. 2020 scaled using Gudbjartsson et al. 2020	anti-S IgG
4	HCoV-OC43	1993-11-08	195	0.861131	0.308623	Edridge et al. 2020 scaled using Gudbjartsson et al. 2020	anti-S IgG
4	HCoV-OC43	2003-11-25	196	1.15927	0.415473	Edridge et al. 2020 scaled using Gudbjartsson et al. 2020	anti-S IgG
4	HCoV-OC43	2008-11-06	211	1.30914	0.469187	Edridge et al. 2020 scaled using Gudbjartsson et al. 2020	anti-S IgG
4	HCoV-OC43	2007-05-03	568	1.47883	0.53	Edridge et al. 2020 scaled using Gudbjartsson et al. 2020	anti-S IgG
4	HCoV-OC43	1985-01-31	0	0.619687	0.222091	Edridge et al. 2020 scaled using Gudbjartsson et al. 2020	anti-S IgG
5	HCoV-OC43	1986-04-28	82	0.749655	0.268671	Edridge et al. 2020 scaled using Gudbjartsson et al. 2020	anti-S IgG
5	HCoV-OC43	1989-02-06	84	1.14157	0.40913	Edridge et al. 2020 scaled using Gudbjartsson et al. 2020	anti-S IgG
5	HCoV-OC43	1987-11-02	88	0.774756	0.277667	Edridge et al. 2020 scaled using Gudbjartsson et al. 2020	anti-S IgG
5	HCoV-OC43	1988-11-14	89	0.838305	0.300442	Edridge et al. 2020 scaled using Gudbjartsson et al. 2020	anti-S IgG
5	HCoV-OC43	1986-02-05	91	0.828595	0.296962	Edridge et al. 2020 scaled using Gudbjartsson et al. 2020	anti-S IgG
5	HCoV-OC43	1986-10-30	91	0.729551	0.261466	Edridge et al. 2020 scaled using Gudbjartsson et al. 2020	anti-S IgG
5	HCoV-OC43	1987-08-06	91	0.798298	0.286104	Edridge et al. 2020 scaled using Gudbjartsson et al. 2020	anti-S IgG
5	HCoV-OC43	1985-08-06	92	0.864658	0.309887	Edridge et al. 2020 scaled using Gudbjartsson et al. 2020	anti-S IgG
5	HCoV-OC43	1985-11-06	92	0.823214	0.295034	Edridge et al. 2020 scaled using Gudbjartsson et al. 2020	anti-S IgG
5	HCoV-OC43	1987-05-07	93	0.825076	0.295701	Edridge et al. 2020 scaled using Gudbjartsson et al. 2020	anti-S IgG
5	HCoV-OC43	1988-02-03	93	0.723319	0.259232	Edridge et al. 2020 scaled using Gudbjartsson et al. 2020	anti-S IgG
5	HCoV-OC43	1986-07-31	94	0.808141	0.289632	Edridge et al. 2020 scaled using Gudbjartsson et al. 2020	anti-S IgG
5	HCoV-OC43	1987-02-03	96	0.913351	0.327338	Edridge et al. 2020 scaled using Gudbjartsson et al. 2020	anti-S IgG
5	HCoV-OC43	1988-05-11	98	0.856454	0.306946	Edridge et al. 2020 scaled using Gudbjartsson et al. 2020	anti-S IgG
5	HCoV-OC43	1988-08-17	98	0.951213	0.340907	Edridge et al. 2020 scaled using Gudbjartsson et al. 2020	anti-S IgG
5	HCoV-OC43	1992-07-22	168	1.00561	0.360404	Edridge et al. 2020 scaled using Gudbjartsson et al. 2020	anti-S IgG
5	HCoV-OC43	1990-08-08	170	0.990796	0.355094	Edridge et al. 2020 scaled using Gudbjartsson et al. 2020	anti-S IgG
5	HCoV-OC43	2010-04-08	175	1.21481	0.435378	Edridge et al. 2020 scaled using Gudbjartsson et al. 2020	anti-S IgG
5	HCoV-OC43	2009-04-15	176	0.927875	0.332543	Edridge et al. 2020 scaled using Gudbjartsson et al. 2020	anti-S IgG
5	HCoV-OC43	1989-08-02	177	1.02655	0.367908	Edridge et al. 2020 scaled using Gudbjartsson et al. 2020	anti-S IgG
5	HCoV-OC43	2003-10-13	179	1.21787	0.436474	Edridge et al. 2020 scaled using Gudbjartsson et al. 2020	anti-S IgG
5	HCoV-OC43	1995-07-31	180	1.15337	0.413358	Edridge et al. 2020 scaled using Gudbjartsson et al. 2020	anti-S IgG
5	HCoV-OC43	2006-04-24	180	1.04095	0.373067	Edridge et al. 2020 scaled using Gudbjartsson et al. 2020	anti-S IgG
5	HCoV-OC43	2008-10-21	180	0.968739	0.347189	Edridge et al. 2020 scaled using Gudbjartsson et al. 2020	anti-S IgG
5	HCoV-OC43	1991-08-07	181	0.936884	0.335772	Edridge et al. 2020 scaled using Gudbjartsson et al. 2020	anti-S IgG
5	HCoV-OC43	1993-08-04	181	1.00322	0.359548	Edridge et al. 2020 scaled using Gudbjartsson et al. 2020	anti-S IgG
5	HCoV-OC43	2005-04-19	181	1.15218	0.412934	Edridge et al. 2020 scaled using Gudbjartsson et al. 2020	anti-S IgG
5	HCoV-OC43	2007-10-23	181	1.24451	0.446022	Edridge et al. 2020 scaled using Gudbjartsson et al. 2020	anti-S IgG
5	HCoV-OC43	1992-02-05	182	1.01235	0.362817	Edridge et al. 2020 scaled using Gudbjartsson et al. 2020	anti-S IgG
5	HCoV-OC43	1994-02-02	182	1.09798	0.393509	Edridge et al. 2020 scaled using Gudbjartsson et al. 2020	anti-S IgG
5	HCoV-OC43	1994-08-03	182	1.07407	0.38494	Edridge et al. 2020 scaled using Gudbjartsson et al. 2020	anti-S IgG
5	HCoV-OC43	1995-02-01	182	1.22678	0.439669	Edridge et al. 2020 scaled using Gudbjartsson et al. 2020	anti-S IgG
5	HCoV-OC43	2006-10-23	182	1.21382	0.435023	Edridge et al. 2020 scaled using Gudbjartsson et al. 2020	anti-S IgG
5	HCoV-OC43	2010-10-07	182	1.2112	0.434086	Edridge et al. 2020 scaled using Gudbjartsson et al. 2020	anti-S IgG
5	HCoV-OC43	1991-02-07	183	0.88311	0.3165	Edridge et al. 2020 scaled using Gudbjartsson et al. 2020	anti-S IgG
5	HCoV-OC43	2004-10-20	183	0.956249	0.342712	Edridge et al. 2020 scaled using Gudbjartsson et al. 2020	anti-S IgG
5	HCoV-OC43	2009-10-15	183	1.064	0.381331	Edridge et al. 2020 scaled using Gudbjartsson et al. 2020	anti-S IgG
5	HCoV-OC43	1997-02-27	184	1.26761	0.454303	Edridge et al. 2020 scaled using Gudbjartsson et al. 2020	anti-S IgG
5	HCoV-OC43	2007-04-25	184	1.07483	0.385209	Edridge et al. 2020 scaled using Gudbjartsson et al. 2020	anti-S IgG
5	HCoV-OC43	2008-04-24	184	1.04848	0.375768	Edridge et al. 2020 scaled using Gudbjartsson et al. 2020	anti-S IgG
5	HCoV-OC43	1996-02-05	189	1.12914	0.404674	Edridge et al. 2020 scaled using Gudbjartsson et al. 2020	anti-S IgG
5	HCoV-OC43	2004-04-20	190	1.04557	0.374723	Edridge et al. 2020 scaled using Gudbjartsson et al. 2020	anti-S IgG
5	HCoV-OC43	2005-10-26	190	1.22357	0.438517	Edridge et al. 2020 scaled using Gudbjartsson et al. 2020	anti-S IgG
5	HCoV-OC43	1993-02-04	197	1.19722	0.429074	Edridge et al. 2020 scaled using Gudbjartsson et al. 2020	anti-S IgG
5	HCoV-OC43	1990-02-19	201	1.01905	0.365219	Edridge et al. 2020 scaled using Gudbjartsson et al. 2020	anti-S IgG
5	HCoV-OC43	1996-08-27	204	1.38254	0.495493	Edridge et al. 2020 scaled using Gudbjartsson et al. 2020	anti-S IgG
5	HCoV-OC43	1985-05-06	0	0.856016	0.30679	Edridge et al. 2020 scaled using Gudbjartsson et al. 2020	anti-S IgG
6	HCoV-OC43	1990-07-11	65	1.04189	0.373406	Edridge et al. 2020 scaled using Gudbjartsson et al. 2020	anti-S IgG
6	HCoV-OC43	1989-08-08	82	1.06234	0.380736	Edridge et al. 2020 scaled using Gudbjartsson et al. 2020	anti-S IgG
6	HCoV-OC43	1987-05-18	84	0.919192	0.329431	Edridge et al. 2020 scaled using Gudbjartsson et al. 2020	anti-S IgG
6	HCoV-OC43	1989-05-18	84	1.20506	0.431883	Edridge et al. 2020 scaled using Gudbjartsson et al. 2020	anti-S IgG
6	HCoV-OC43	1991-08-07	84	0.884425	0.316971	Edridge et al. 2020 scaled using Gudbjartsson et al. 2020	anti-S IgG
6	HCoV-OC43	1995-07-11	84	0.899518	0.32238	Edridge et al. 2020 scaled using Gudbjartsson et al. 2020	anti-S IgG
6	HCoV-OC43	1991-02-05	85	1.21024	0.433739	Edridge et al. 2020 scaled using Gudbjartsson et al. 2020	anti-S IgG
6	HCoV-OC43	1985-05-24	86	0.77723	0.278553	Edridge et al. 2020 scaled using Gudbjartsson et al. 2020	anti-S IgG
6	HCoV-OC43	1989-02-23	87	1.14179	0.409208	Edridge et al. 2020 scaled using Gudbjartsson et al. 2020	anti-S IgG
6	HCoV-OC43	1986-11-24	88	1.12014	0.401449	Edridge et al. 2020 scaled using Gudbjartsson et al. 2020	anti-S IgG
6	HCoV-OC43	1986-08-28	90	0.992467	0.355692	Edridge et al. 2020 scaled using Gudbjartsson et al. 2020	anti-S IgG
6	HCoV-OC43	1990-05-07	90	1.07662	0.385852	Edridge et al. 2020 scaled using Gudbjartsson et al. 2020	anti-S IgG
6	HCoV-OC43	1992-11-18	90	1.10359	0.395518	Edridge et al. 2020 scaled using Gudbjartsson et al. 2020	anti-S IgG
6	HCoV-OC43	1995-04-18	90	0.875234	0.313677	Edridge et al. 2020 scaled using Gudbjartsson et al. 2020	anti-S IgG
6	HCoV-OC43	1985-02-27	91	2.07962	0.745318	Edridge et al. 2020 scaled using Gudbjartsson et al. 2020	anti-S IgG
6	HCoV-OC43	1986-02-28	91	0.905004	0.324346	Edridge et al. 2020 scaled using Gudbjartsson et al. 2020	anti-S IgG
6	HCoV-OC43	1986-05-30	91	0.872945	0.312857	Edridge et al. 2020 scaled using Gudbjartsson et al. 2020	anti-S IgG
6	HCoV-OC43	1987-02-23	91	0.937705	0.336066	Edridge et al. 2020 scaled using Gudbjartsson et al. 2020	anti-S IgG
6	HCoV-OC43	1987-08-17	91	1.21725	0.436253	Edridge et al. 2020 scaled using Gudbjartsson et al. 2020	anti-S IgG
6	HCoV-OC43	1987-11-16	91	1.11345	0.39905	Edridge et al. 2020 scaled using Gudbjartsson et al. 2020	anti-S IgG
6	HCoV-OC43	1989-11-07	91	0.989575	0.354656	Edridge et al. 2020 scaled using Gudbjartsson et al. 2020	anti-S IgG
6	HCoV-OC43	1990-02-06	91	1.00313	0.359513	Edridge et al. 2020 scaled using Gudbjartsson et al. 2020	anti-S IgG
6	HCoV-OC43	1992-02-19	91	0.940401	0.337032	Edridge et al. 2020 scaled using Gudbjartsson et al. 2020	anti-S IgG
6	HCoV-OC43	1992-05-20	91	1.00364	0.359697	Edridge et al. 2020 scaled using Gudbjartsson et al. 2020	anti-S IgG
6	HCoV-OC43	1993-12-16	91	1.0778	0.386277	Edridge et al. 2020 scaled using Gudbjartsson et al. 2020	anti-S IgG
6	HCoV-OC43	1994-03-17	91	1.09164	0.391236	Edridge et al. 2020 scaled using Gudbjartsson et al. 2020	anti-S IgG
6	HCoV-OC43	1995-10-10	91	0.843866	0.302435	Edridge et al. 2020 scaled using Gudbjartsson et al. 2020	anti-S IgG
6	HCoV-OC43	1988-08-26	92	1.0517	0.376922	Edridge et al. 2020 scaled using Gudbjartsson et al. 2020	anti-S IgG
6	HCoV-OC43	1992-08-20	92	1.11965	0.401273	Edridge et al. 2020 scaled using Gudbjartsson et al. 2020	anti-S IgG
6	HCoV-OC43	1993-02-18	92	0.932223	0.334101	Edridge et al. 2020 scaled using Gudbjartsson et al. 2020	anti-S IgG
6	HCoV-OC43	1996-11-05	92	0.879469	0.315195	Edridge et al. 2020 scaled using Gudbjartsson et al. 2020	anti-S IgG
6	HCoV-OC43	1996-01-11	93	0.829847	0.297411	Edridge et al. 2020 scaled using Gudbjartsson et al. 2020	anti-S IgG
6	HCoV-OC43	1985-11-29	94	1.07747	0.386158	Edridge et al. 2020 scaled using Gudbjartsson et al. 2020	anti-S IgG
6	HCoV-OC43	1988-02-18	94	1.06043	0.380049	Edridge et al. 2020 scaled using Gudbjartsson et al. 2020	anti-S IgG
6	HCoV-OC43	1988-11-28	94	1.1399	0.408532	Edridge et al. 2020 scaled using Gudbjartsson et al. 2020	anti-S IgG
6	HCoV-OC43	1985-08-27	95	0.935571	0.335302	Edridge et al. 2020 scaled using Gudbjartsson et al. 2020	anti-S IgG
6	HCoV-OC43	1996-04-15	95	0.766134	0.274576	Edridge et al. 2020 scaled using Gudbjartsson et al. 2020	anti-S IgG
6	HCoV-OC43	1988-05-26	98	0.958156	0.343396	Edridge et al. 2020 scaled using Gudbjartsson et al. 2020	anti-S IgG
6	HCoV-OC43	1995-01-18	98	0.943519	0.33815	Edridge et al. 2020 scaled using Gudbjartsson et al. 2020	anti-S IgG
6	HCoV-OC43	1997-02-11	98	0.867863	0.311036	Edridge et al. 2020 scaled using Gudbjartsson et al. 2020	anti-S IgG
6	HCoV-OC43	1991-05-15	99	1.01374	0.363315	Edridge et al. 2020 scaled using Gudbjartsson et al. 2020	anti-S IgG
6	HCoV-OC43	1994-06-27	102	0.934357	0.334866	Edridge et al. 2020 scaled using Gudbjartsson et al. 2020	anti-S IgG
6	HCoV-OC43	1991-11-20	105	0.967089	0.346597	Edridge et al. 2020 scaled using Gudbjartsson et al. 2020	anti-S IgG
6	HCoV-OC43	1993-06-03	105	1.11902	0.40105	Edridge et al. 2020 scaled using Gudbjartsson et al. 2020	anti-S IgG
6	HCoV-OC43	1993-09-16	105	1.1665	0.418063	Edridge et al. 2020 scaled using Gudbjartsson et al. 2020	anti-S IgG
6	HCoV-OC43	1994-10-12	107	1.07413	0.384961	Edridge et al. 2020 scaled using Gudbjartsson et al. 2020	anti-S IgG
6	HCoV-OC43	1996-08-05	112	0.802569	0.287635	Edridge et al. 2020 scaled using Gudbjartsson et al. 2020	anti-S IgG
6	HCoV-OC43	1990-11-12	124	1.07224	0.384283	Edridge et al. 2020 scaled using Gudbjartsson et al. 2020	anti-S IgG
6	HCoV-OC43	1984-11-28	0	0.655497	0.234925	Edridge et al. 2020 scaled using Gudbjartsson et al. 2020	anti-S IgG
7	HCoV-OC43	1987-03-25	77	0.951329	0.340949	Edridge et al. 2020 scaled using Gudbjartsson et al. 2020	anti-S IgG
7	HCoV-OC43	1985-12-18	84	0.684031	0.245151	Edridge et al. 2020 scaled using Gudbjartsson et al. 2020	anti-S IgG
7	HCoV-OC43	1988-03-30	84	0.64748	0.232052	Edridge et al. 2020 scaled using Gudbjartsson et al. 2020	anti-S IgG
7	HCoV-OC43	1985-09-25	91	0.826999	0.29639	Edridge et al. 2020 scaled using Gudbjartsson et al. 2020	anti-S IgG
7	HCoV-OC43	1986-10-01	91	0.77334	0.277159	Edridge et al. 2020 scaled using Gudbjartsson et al. 2020	anti-S IgG
7	HCoV-OC43	1987-09-30	91	0.877837	0.31461	Edridge et al. 2020 scaled using Gudbjartsson et al. 2020	anti-S IgG
7	HCoV-OC43	1988-06-29	91	0.681461	0.24423	Edridge et al. 2020 scaled using Gudbjartsson et al. 2020	anti-S IgG
7	HCoV-OC43	1988-09-28	91	0.718093	0.257359	Edridge et al. 2020 scaled using Gudbjartsson et al. 2020	anti-S IgG
7	HCoV-OC43	1989-01-03	97	2.18885	0.784467	Edridge et al. 2020 scaled using Gudbjartsson et al. 2020	anti-S IgG
7	HCoV-OC43	1986-03-26	98	0.827308	0.296501	Edridge et al. 2020 scaled using Gudbjartsson et al. 2020	anti-S IgG
7	HCoV-OC43	1986-07-02	98	0.988001	0.354092	Edridge et al. 2020 scaled using Gudbjartsson et al. 2020	anti-S IgG
7	HCoV-OC43	1987-01-07	98	0.835269	0.299354	Edridge et al. 2020 scaled using Gudbjartsson et al. 2020	anti-S IgG
7	HCoV-OC43	1987-07-01	98	0.828184	0.296815	Edridge et al. 2020 scaled using Gudbjartsson et al. 2020	anti-S IgG
7	HCoV-OC43	1988-01-06	98	0.769623	0.275827	Edridge et al. 2020 scaled using Gudbjartsson et al. 2020	anti-S IgG
7	HCoV-OC43	1994-06-28	172	1.32001	0.47308	Edridge et al. 2020 scaled using Gudbjartsson et al. 2020	anti-S IgG
7	HCoV-OC43	1991-06-13	175	1.02323	0.366718	Edridge et al. 2020 scaled using Gudbjartsson et al. 2020	anti-S IgG
7	HCoV-OC43	1993-07-02	175	1.39843	0.501185	Edridge et al. 2020 scaled using Gudbjartsson et al. 2020	anti-S IgG
7	HCoV-OC43	1995-06-30	175	0.769155	0.275659	Edridge et al. 2020 scaled using Gudbjartsson et al. 2020	anti-S IgG
7	HCoV-OC43	1996-06-26	175	2.46278	0.88264	Edridge et al. 2020 scaled using Gudbjartsson et al. 2020	anti-S IgG
7	HCoV-OC43	1996-12-18	175	1.00644	0.360701	Edridge et al. 2020 scaled using Gudbjartsson et al. 2020	anti-S IgG
7	HCoV-OC43	1989-07-03	181	0.816872	0.29276	Edridge et al. 2020 scaled using Gudbjartsson et al. 2020	anti-S IgG
7	HCoV-OC43	1990-12-20	183	0.992426	0.355678	Edridge et al. 2020 scaled using Gudbjartsson et al. 2020	anti-S IgG
7	HCoV-OC43	1991-12-16	186	1.17407	0.420778	Edridge et al. 2020 scaled using Gudbjartsson et al. 2020	anti-S IgG
7	HCoV-OC43	1996-01-03	187	0.990076	0.354836	Edridge et al. 2020 scaled using Gudbjartsson et al. 2020	anti-S IgG
7	HCoV-OC43	1994-01-07	189	2.13195	0.764075	Edridge et al. 2020 scaled using Gudbjartsson et al. 2020	anti-S IgG
7	HCoV-OC43	1993-01-08	190	0.910972	0.326485	Edridge et al. 2020 scaled using Gudbjartsson et al. 2020	anti-S IgG
7	HCoV-OC43	1995-01-06	192	0.858639	0.30773	Edridge et al. 2020 scaled using Gudbjartsson et al. 2020	anti-S IgG
7	HCoV-OC43	1992-07-02	199	1.20446	0.43167	Edridge et al. 2020 scaled using Gudbjartsson et al. 2020	anti-S IgG
7	HCoV-OC43	1990-06-20	352	0.980074	0.351251	Edridge et al. 2020 scaled using Gudbjartsson et al. 2020	anti-S IgG
7	HCoV-OC43	1985-06-26	0	0.817139	0.292856	Edridge et al. 2020 scaled using Gudbjartsson et al. 2020	anti-S IgG
8	HCoV-OC43	1987-09-07	84	1.43564	0.514523	Edridge et al. 2020 scaled using Gudbjartsson et al. 2020	anti-S IgG
8	HCoV-OC43	1986-12-08	91	1.07474	0.385179	Edridge et al. 2020 scaled using Gudbjartsson et al. 2020	anti-S IgG
8	HCoV-OC43	1988-03-14	91	1.2443	0.445946	Edridge et al. 2020 scaled using Gudbjartsson et al. 2020	anti-S IgG
8	HCoV-OC43	1988-06-13	91	1.22734	0.439869	Edridge et al. 2020 scaled using Gudbjartsson et al. 2020	anti-S IgG
8	HCoV-OC43	1988-12-16	91	1.10416	0.395722	Edridge et al. 2020 scaled using Gudbjartsson et al. 2020	anti-S IgG
8	HCoV-OC43	1987-06-15	94	1.78145	0.63846	Edridge et al. 2020 scaled using Gudbjartsson et al. 2020	anti-S IgG
8	HCoV-OC43	1987-03-13	95	2.8319	1.01493	Edridge et al. 2020 scaled using Gudbjartsson et al. 2020	anti-S IgG
8	HCoV-OC43	1988-09-16	95	1.23956	0.444248	Edridge et al. 2020 scaled using Gudbjartsson et al. 2020	anti-S IgG
8	HCoV-OC43	1987-12-14	98	1.33797	0.479519	Edridge et al. 2020 scaled using Gudbjartsson et al. 2020	anti-S IgG
8	HCoV-OC43	2011-05-09	147	0.80513	0.288552	Edridge et al. 2020 scaled using Gudbjartsson et al. 2020	anti-S IgG
8	HCoV-OC43	1996-12-16	160	0.999847	0.358337	Edridge et al. 2020 scaled using Gudbjartsson et al. 2020	anti-S IgG
8	HCoV-OC43	1993-12-13	168	1.01308	0.363079	Edridge et al. 2020 scaled using Gudbjartsson et al. 2020	anti-S IgG
8	HCoV-OC43	2014-07-14	168	0.846369	0.303332	Edridge et al. 2020 scaled using Gudbjartsson et al. 2020	anti-S IgG
8	HCoV-OC43	1996-07-09	172	1.09689	0.393117	Edridge et al. 2020 scaled using Gudbjartsson et al. 2020	anti-S IgG
8	HCoV-OC43	1989-06-09	175	1.29075	0.462596	Edridge et al. 2020 scaled using Gudbjartsson et al. 2020	anti-S IgG
8	HCoV-OC43	2004-10-11	175	0.784986	0.281333	Edridge et al. 2020 scaled using Gudbjartsson et al. 2020	anti-S IgG
8	HCoV-OC43	2008-10-13	175	0.706283	0.253126	Edridge et al. 2020 scaled using Gudbjartsson et al. 2020	anti-S IgG
8	HCoV-OC43	2009-04-06	175	0.673115	0.241239	Edridge et al. 2020 scaled using Gudbjartsson et al. 2020	anti-S IgG
8	HCoV-OC43	1990-12-10	178	1.12227	0.402214	Edridge et al. 2020 scaled using Gudbjartsson et al. 2020	anti-S IgG
8	HCoV-OC43	1990-06-15	182	1.14636	0.410847	Edridge et al. 2020 scaled using Gudbjartsson et al. 2020	anti-S IgG
8	HCoV-OC43	1991-06-10	182	1.10827	0.397197	Edridge et al. 2020 scaled using Gudbjartsson et al. 2020	anti-S IgG
8	HCoV-OC43	1991-12-09	182	1.19435	0.428044	Edridge et al. 2020 scaled using Gudbjartsson et al. 2020	anti-S IgG
8	HCoV-OC43	1995-01-16	182	0.936867	0.335766	Edridge et al. 2020 scaled using Gudbjartsson et al. 2020	anti-S IgG
8	HCoV-OC43	1995-07-17	182	1.05034	0.376435	Edridge et al. 2020 scaled using Gudbjartsson et al. 2020	anti-S IgG
8	HCoV-OC43	2005-04-11	182	0.70269	0.251839	Edridge et al. 2020 scaled using Gudbjartsson et al. 2020	anti-S IgG
8	HCoV-OC43	2007-09-24	182	0.836123	0.29966	Edridge et al. 2020 scaled using Gudbjartsson et al. 2020	anti-S IgG
8	HCoV-OC43	2009-10-05	182	0.735947	0.263758	Edridge et al. 2020 scaled using Gudbjartsson et al. 2020	anti-S IgG
8	HCoV-OC43	2011-11-07	182	1.24667	0.446798	Edridge et al. 2020 scaled using Gudbjartsson et al. 2020	anti-S IgG
8	HCoV-OC43	2013-01-07	182	0.871971	0.312508	Edridge et al. 2020 scaled using Gudbjartsson et al. 2020	anti-S IgG
8	HCoV-OC43	2013-07-08	182	0.74937	0.268568	Edridge et al. 2020 scaled using Gudbjartsson et al. 2020	anti-S IgG
8	HCoV-OC43	1992-06-10	184	1.14176	0.409198	Edridge et al. 2020 scaled using Gudbjartsson et al. 2020	anti-S IgG
8	HCoV-OC43	1996-01-19	186	1.07807	0.386373	Edridge et al. 2020 scaled using Gudbjartsson et al. 2020	anti-S IgG
8	HCoV-OC43	1989-12-15	189	1.16234	0.416575	Edridge et al. 2020 scaled using Gudbjartsson et al. 2020	anti-S IgG
8	HCoV-OC43	1993-06-28	189	1.10417	0.395727	Edridge et al. 2020 scaled using Gudbjartsson et al. 2020	anti-S IgG
8	HCoV-OC43	2003-10-13	189	0.955232	0.342348	Edridge et al. 2020 scaled using Gudbjartsson et al. 2020	anti-S IgG
8	HCoV-OC43	2004-04-19	189	0.765217	0.274248	Edridge et al. 2020 scaled using Gudbjartsson et al. 2020	anti-S IgG
8	HCoV-OC43	2005-10-17	189	0.726994	0.260549	Edridge et al. 2020 scaled using Gudbjartsson et al. 2020	anti-S IgG
8	HCoV-OC43	2006-04-24	189	0.77299	0.277033	Edridge et al. 2020 scaled using Gudbjartsson et al. 2020	anti-S IgG
8	HCoV-OC43	2010-12-13	189	0.858617	0.307722	Edridge et al. 2020 scaled using Gudbjartsson et al. 2020	anti-S IgG
8	HCoV-OC43	1992-12-21	194	1.18495	0.424677	Edridge et al. 2020 scaled using Gudbjartsson et al. 2020	anti-S IgG
8	HCoV-OC43	2014-01-27	203	0.650925	0.233286	Edridge et al. 2020 scaled using Gudbjartsson et al. 2020	anti-S IgG
8	HCoV-OC43	2008-04-21	210	0.731993	0.262341	Edridge et al. 2020 scaled using Gudbjartsson et al. 2020	anti-S IgG
8	HCoV-OC43	1994-07-18	217	0.843724	0.302384	Edridge et al. 2020 scaled using Gudbjartsson et al. 2020	anti-S IgG
8	HCoV-OC43	2010-06-07	245	0.699592	0.250729	Edridge et al. 2020 scaled using Gudbjartsson et al. 2020	anti-S IgG
8	HCoV-OC43	2012-07-09	245	0.890077	0.318997	Edridge et al. 2020 scaled using Gudbjartsson et al. 2020	anti-S IgG
8	HCoV-OC43	2007-03-26	336	0.819285	0.293625	Edridge et al. 2020 scaled using Gudbjartsson et al. 2020	anti-S IgG
8	HCoV-OC43	1986-09-08	0	1.46188	0.523927	Edridge et al. 2020 scaled using Gudbjartsson et al. 2020	anti-S IgG
9	HCoV-OC43	1988-08-10	62	0.851858	0.305299	Edridge et al. 2020 scaled using Gudbjartsson et al. 2020	anti-S IgG
9	HCoV-OC43	1986-11-17	84	0.87901	0.31503	Edridge et al. 2020 scaled using Gudbjartsson et al. 2020	anti-S IgG
9	HCoV-OC43	1987-11-11	86	0.959217	0.343776	Edridge et al. 2020 scaled using Gudbjartsson et al. 2020	anti-S IgG
9	HCoV-OC43	1985-08-16	88	0.98497	0.353006	Edridge et al. 2020 scaled using Gudbjartsson et al. 2020	anti-S IgG
9	HCoV-OC43	1988-02-09	90	0.85408	0.306096	Edridge et al. 2020 scaled using Gudbjartsson et al. 2020	anti-S IgG
9	HCoV-OC43	1985-11-15	91	0.802994	0.287787	Edridge et al. 2020 scaled using Gudbjartsson et al. 2020	anti-S IgG
9	HCoV-OC43	1986-02-14	91	0.782615	0.280483	Edridge et al. 2020 scaled using Gudbjartsson et al. 2020	anti-S IgG
9	HCoV-OC43	1987-02-16	91	3.65401	1.30957	Edridge et al. 2020 scaled using Gudbjartsson et al. 2020	anti-S IgG
9	HCoV-OC43	1987-05-18	91	2.03539	0.729466	Edridge et al. 2020 scaled using Gudbjartsson et al. 2020	anti-S IgG
9	HCoV-OC43	1987-08-17	91	1.21653	0.435994	Edridge et al. 2020 scaled using Gudbjartsson et al. 2020	anti-S IgG
9	HCoV-OC43	1985-02-15	93	0.665329	0.238449	Edridge et al. 2020 scaled using Gudbjartsson et al. 2020	anti-S IgG
9	HCoV-OC43	1985-05-20	94	1.66069	0.595179	Edridge et al. 2020 scaled using Gudbjartsson et al. 2020	anti-S IgG
9	HCoV-OC43	1986-05-21	96	0.684316	0.245254	Edridge et al. 2020 scaled using Gudbjartsson et al. 2020	anti-S IgG
9	HCoV-OC43	1986-08-25	96	0.772448	0.27684	Edridge et al. 2020 scaled using Gudbjartsson et al. 2020	anti-S IgG
9	HCoV-OC43	1988-11-14	96	0.818581	0.293373	Edridge et al. 2020 scaled using Gudbjartsson et al. 2020	anti-S IgG
9	HCoV-OC43	1988-06-09	121	1.03014	0.369195	Edridge et al. 2020 scaled using Gudbjartsson et al. 2020	anti-S IgG
9	HCoV-OC43	2017-04-24	130	1.32544	0.475029	Edridge et al. 2020 scaled using Gudbjartsson et al. 2020	anti-S IgG
9	HCoV-OC43	2017-09-26	155	1.31051	0.469677	Edridge et al. 2020 scaled using Gudbjartsson et al. 2020	anti-S IgG
9	HCoV-OC43	1989-11-06	160	0.627144	0.224764	Edridge et al. 2020 scaled using Gudbjartsson et al. 2020	anti-S IgG
9	HCoV-OC43	1991-11-04	165	1.1401	0.408604	Edridge et al. 2020 scaled using Gudbjartsson et al. 2020	anti-S IgG
9	HCoV-OC43	2010-04-01	175	1.30672	0.468319	Edridge et al. 2020 scaled using Gudbjartsson et al. 2020	anti-S IgG
9	HCoV-OC43	2016-12-15	175	1.39921	0.501465	Edridge et al. 2020 scaled using Gudbjartsson et al. 2020	anti-S IgG
9	HCoV-OC43	1990-11-06	176	0.531814	0.190598	Edridge et al. 2020 scaled using Gudbjartsson et al. 2020	anti-S IgG
9	HCoV-OC43	1996-05-30	178	0.453912	0.162679	Edridge et al. 2020 scaled using Gudbjartsson et al. 2020	anti-S IgG
9	HCoV-OC43	2011-09-29	178	1.28522	0.460614	Edridge et al. 2020 scaled using Gudbjartsson et al. 2020	anti-S IgG
9	HCoV-OC43	2014-12-11	178	1.41617	0.507546	Edridge et al. 2020 scaled using Gudbjartsson et al. 2020	anti-S IgG
9	HCoV-OC43	2005-04-11	181	0.794052	0.284582	Edridge et al. 2020 scaled using Gudbjartsson et al. 2020	anti-S IgG
9	HCoV-OC43	2007-10-08	181	1.57635	0.564952	Edridge et al. 2020 scaled using Gudbjartsson et al. 2020	anti-S IgG
9	HCoV-OC43	1995-05-30	182	0.496229	0.177845	Edridge et al. 2020 scaled using Gudbjartsson et al. 2020	anti-S IgG
9	HCoV-OC43	2004-10-12	182	0.57937	0.207642	Edridge et al. 2020 scaled using Gudbjartsson et al. 2020	anti-S IgG
9	HCoV-OC43	2005-10-10	182	0.654846	0.234692	Edridge et al. 2020 scaled using Gudbjartsson et al. 2020	anti-S IgG
9	HCoV-OC43	2007-04-10	182	2.34913	0.841909	Edridge et al. 2020 scaled using Gudbjartsson et al. 2020	anti-S IgG
9	HCoV-OC43	2008-04-07	182	1.46178	0.52389	Edridge et al. 2020 scaled using Gudbjartsson et al. 2020	anti-S IgG
9	HCoV-OC43	2009-04-09	182	1.26492	0.453339	Edridge et al. 2020 scaled using Gudbjartsson et al. 2020	anti-S IgG
9	HCoV-OC43	2009-10-08	182	1.21812	0.436565	Edridge et al. 2020 scaled using Gudbjartsson et al. 2020	anti-S IgG
9	HCoV-OC43	2011-04-04	182	1.20269	0.431036	Edridge et al. 2020 scaled using Gudbjartsson et al. 2020	anti-S IgG
9	HCoV-OC43	2013-06-03	182	1.22514	0.439081	Edridge et al. 2020 scaled using Gudbjartsson et al. 2020	anti-S IgG
9	HCoV-OC43	2014-06-16	182	1.67205	0.599249	Edridge et al. 2020 scaled using Gudbjartsson et al. 2020	anti-S IgG
9	HCoV-OC43	2015-06-11	182	1.98807	0.712508	Edridge et al. 2020 scaled using Gudbjartsson et al. 2020	anti-S IgG
9	HCoV-OC43	2018-03-27	182	1.314	0.470928	Edridge et al. 2020 scaled using Gudbjartsson et al. 2020	anti-S IgG
9	HCoV-OC43	1992-11-09	183	0.638715	0.228911	Edridge et al. 2020 scaled using Gudbjartsson et al. 2020	anti-S IgG
9	HCoV-OC43	1993-05-11	183	0.53987	0.193485	Edridge et al. 2020 scaled using Gudbjartsson et al. 2020	anti-S IgG
9	HCoV-OC43	1994-05-24	183	0.441599	0.158266	Edridge et al. 2020 scaled using Gudbjartsson et al. 2020	anti-S IgG
9	HCoV-OC43	2004-04-13	183	0.594698	0.213135	Edridge et al. 2020 scaled using Gudbjartsson et al. 2020	anti-S IgG
9	HCoV-OC43	2018-09-27	184	1.26205	0.452308	Edridge et al. 2020 scaled using Gudbjartsson et al. 2020	anti-S IgG
9	HCoV-OC43	2008-10-09	185	1.3816	0.495156	Edridge et al. 2020 scaled using Gudbjartsson et al. 2020	anti-S IgG
9	HCoV-OC43	2003-10-13	186	0.721084	0.258431	Edridge et al. 2020 scaled using Gudbjartsson et al. 2020	anti-S IgG
9	HCoV-OC43	2010-10-04	186	1.28474	0.460442	Edridge et al. 2020 scaled using Gudbjartsson et al. 2020	anti-S IgG
9	HCoV-OC43	1996-12-03	187	0.402286	0.144176	Edridge et al. 2020 scaled using Gudbjartsson et al. 2020	anti-S IgG
9	HCoV-OC43	2019-10-08	187	1.25918	0.451282	Edridge et al. 2020 scaled using Gudbjartsson et al. 2020	anti-S IgG
9	HCoV-OC43	1992-05-10	188	0.79401	0.284567	Edridge et al. 2020 scaled using Gudbjartsson et al. 2020	anti-S IgG
9	HCoV-OC43	1995-12-04	188	0.467986	0.167723	Edridge et al. 2020 scaled using Gudbjartsson et al. 2020	anti-S IgG
9	HCoV-OC43	1990-05-14	189	0.544103	0.195002	Edridge et al. 2020 scaled using Gudbjartsson et al. 2020	anti-S IgG
9	HCoV-OC43	1994-11-29	189	0.443725	0.159028	Edridge et al. 2020 scaled using Gudbjartsson et al. 2020	anti-S IgG
9	HCoV-OC43	2015-12-17	189	1.53248	0.54923	Edridge et al. 2020 scaled using Gudbjartsson et al. 2020	anti-S IgG
9	HCoV-OC43	2016-06-23	189	1.60767	0.576177	Edridge et al. 2020 scaled using Gudbjartsson et al. 2020	anti-S IgG
9	HCoV-OC43	2019-04-04	189	1.23684	0.443275	Edridge et al. 2020 scaled using Gudbjartsson et al. 2020	anti-S IgG
9	HCoV-OC43	1993-11-22	195	0.506982	0.181698	Edridge et al. 2020 scaled using Gudbjartsson et al. 2020	anti-S IgG
9	HCoV-OC43	2013-12-16	196	1.19229	0.427306	Edridge et al. 2020 scaled using Gudbjartsson et al. 2020	anti-S IgG
9	HCoV-OC43	1989-05-30	197	0.600007	0.215038	Edridge et al. 2020 scaled using Gudbjartsson et al. 2020	anti-S IgG
9	HCoV-OC43	1991-05-23	198	1.16068	0.41598	Edridge et al. 2020 scaled using Gudbjartsson et al. 2020	anti-S IgG
9	HCoV-OC43	2012-04-16	200	1.46999	0.526832	Edridge et al. 2020 scaled using Gudbjartsson et al. 2020	anti-S IgG
9	HCoV-OC43	2012-12-03	231	1.35549	0.485798	Edridge et al. 2020 scaled using Gudbjartsson et al. 2020	anti-S IgG
9	HCoV-OC43	2006-10-10	365	1.40311	0.502863	Edridge et al. 2020 scaled using Gudbjartsson et al. 2020	anti-S IgG
9	HCoV-OC43	1984-11-14	0	0.768444	0.275405	Edridge et al. 2020 scaled using Gudbjartsson et al. 2020	anti-S IgG
10	HCoV-OC43	1985-05-23	29	0.955702	0.342516	Edridge et al. 2020 scaled using Gudbjartsson et al. 2020	anti-S IgG
10	HCoV-OC43	1988-02-11	79	0.928748	0.332856	Edridge et al. 2020 scaled using Gudbjartsson et al. 2020	anti-S IgG
10	HCoV-OC43	1986-08-11	80	1.2448	0.446127	Edridge et al. 2020 scaled using Gudbjartsson et al. 2020	anti-S IgG
10	HCoV-OC43	1987-05-21	86	1.73599	0.622167	Edridge et al. 2020 scaled using Gudbjartsson et al. 2020	anti-S IgG
10	HCoV-OC43	1987-11-24	89	1.00793	0.361234	Edridge et al. 2020 scaled using Gudbjartsson et al. 2020	anti-S IgG
10	HCoV-OC43	1985-11-22	91	2.19536	0.786799	Edridge et al. 2020 scaled using Gudbjartsson et al. 2020	anti-S IgG
10	HCoV-OC43	1986-02-21	91	1.44476	0.517792	Edridge et al. 2020 scaled using Gudbjartsson et al. 2020	anti-S IgG
10	HCoV-OC43	1986-05-23	91	1.14924	0.411877	Edridge et al. 2020 scaled using Gudbjartsson et al. 2020	anti-S IgG
10	HCoV-OC43	1988-08-18	91	1.09674	0.393064	Edridge et al. 2020 scaled using Gudbjartsson et al. 2020	anti-S IgG
10	HCoV-OC43	1988-11-17	91	1.13051	0.405164	Edridge et al. 2020 scaled using Gudbjartsson et al. 2020	anti-S IgG
10	HCoV-OC43	1985-08-23	92	10.4494	3.74497	Edridge et al. 2020 scaled using Gudbjartsson et al. 2020	anti-S IgG
10	HCoV-OC43	1986-11-13	94	1.20385	0.431451	Edridge et al. 2020 scaled using Gudbjartsson et al. 2020	anti-S IgG
10	HCoV-OC43	1987-08-27	98	1.18028	0.423002	Edridge et al. 2020 scaled using Gudbjartsson et al. 2020	anti-S IgG
10	HCoV-OC43	1988-05-19	98	0.844213	0.302559	Edridge et al. 2020 scaled using Gudbjartsson et al. 2020	anti-S IgG
10	HCoV-OC43	1987-02-24	103	1.10067	0.39447	Edridge et al. 2020 scaled using Gudbjartsson et al. 2020	anti-S IgG
10	HCoV-OC43	1992-11-06	165	0.945054	0.3387	Edridge et al. 2020 scaled using Gudbjartsson et al. 2020	anti-S IgG
10	HCoV-OC43	2005-04-12	169	0.656367	0.235237	Edridge et al. 2020 scaled using Gudbjartsson et al. 2020	anti-S IgG
10	HCoV-OC43	1990-05-21	175	0.909422	0.32593	Edridge et al. 2020 scaled using Gudbjartsson et al. 2020	anti-S IgG
10	HCoV-OC43	1994-11-07	175	0.721667	0.25864	Edridge et al. 2020 scaled using Gudbjartsson et al. 2020	anti-S IgG
10	HCoV-OC43	2010-03-29	175	0.761198	0.272808	Edridge et al. 2020 scaled using Gudbjartsson et al. 2020	anti-S IgG
10	HCoV-OC43	2010-09-20	175	0.736182	0.263842	Edridge et al. 2020 scaled using Gudbjartsson et al. 2020	anti-S IgG
10	HCoV-OC43	2005-10-10	181	0.638425	0.228807	Edridge et al. 2020 scaled using Gudbjartsson et al. 2020	anti-S IgG
10	HCoV-OC43	1989-11-27	182	0.907328	0.325179	Edridge et al. 2020 scaled using Gudbjartsson et al. 2020	anti-S IgG
10	HCoV-OC43	1990-11-19	182	0.754705	0.27048	Edridge et al. 2020 scaled using Gudbjartsson et al. 2020	anti-S IgG
10	HCoV-OC43	1992-05-25	182	1.9633	0.703631	Edridge et al. 2020 scaled using Gudbjartsson et al. 2020	anti-S IgG
10	HCoV-OC43	1993-11-08	182	0.814913	0.292059	Edridge et al. 2020 scaled using Gudbjartsson et al. 2020	anti-S IgG
10	HCoV-OC43	1995-05-08	182	0.759167	0.272079	Edridge et al. 2020 scaled using Gudbjartsson et al. 2020	anti-S IgG
10	HCoV-OC43	1995-11-06	182	0.690932	0.247625	Edridge et al. 2020 scaled using Gudbjartsson et al. 2020	anti-S IgG
10	HCoV-OC43	1996-11-11	182	0.929141	0.332997	Edridge et al. 2020 scaled using Gudbjartsson et al. 2020	anti-S IgG
10	HCoV-OC43	2003-10-27	182	0.770555	0.276161	Edridge et al. 2020 scaled using Gudbjartsson et al. 2020	anti-S IgG
10	HCoV-OC43	2004-04-26	182	0.730038	0.26164	Edridge et al. 2020 scaled using Gudbjartsson et al. 2020	anti-S IgG
10	HCoV-OC43	2004-10-25	182	0.696947	0.24978	Edridge et al. 2020 scaled using Gudbjartsson et al. 2020	anti-S IgG
10	HCoV-OC43	2006-04-10	182	0.634534	0.227412	Edridge et al. 2020 scaled using Gudbjartsson et al. 2020	anti-S IgG
10	HCoV-OC43	2006-10-09	182	0.640226	0.229452	Edridge et al. 2020 scaled using Gudbjartsson et al. 2020	anti-S IgG
10	HCoV-OC43	2008-04-07	182	2.70236	0.968504	Edridge et al. 2020 scaled using Gudbjartsson et al. 2020	anti-S IgG
10	HCoV-OC43	2008-10-06	182	0.872352	0.312644	Edridge et al. 2020 scaled using Gudbjartsson et al. 2020	anti-S IgG
10	HCoV-OC43	2009-04-06	182	0.782122	0.280306	Edridge et al. 2020 scaled using Gudbjartsson et al. 2020	anti-S IgG
10	HCoV-OC43	2009-10-05	182	0.691562	0.247851	Edridge et al. 2020 scaled using Gudbjartsson et al. 2020	anti-S IgG
10	HCoV-OC43	2011-03-21	182	0.85221	0.305425	Edridge et al. 2020 scaled using Gudbjartsson et al. 2020	anti-S IgG
10	HCoV-OC43	1991-05-21	183	0.900575	0.322759	Edridge et al. 2020 scaled using Gudbjartsson et al. 2020	anti-S IgG
10	HCoV-OC43	1993-05-10	185	0.843221	0.302204	Edridge et al. 2020 scaled using Gudbjartsson et al. 2020	anti-S IgG
10	HCoV-OC43	1991-11-25	188	0.70221	0.251667	Edridge et al. 2020 scaled using Gudbjartsson et al. 2020	anti-S IgG
10	HCoV-OC43	1994-05-16	189	0.867824	0.311021	Edridge et al. 2020 scaled using Gudbjartsson et al. 2020	anti-S IgG
10	HCoV-OC43	1996-05-13	189	0.748468	0.268245	Edridge et al. 2020 scaled using Gudbjartsson et al. 2020	anti-S IgG
10	HCoV-OC43	1989-05-29	193	2.68913	0.963764	Edridge et al. 2020 scaled using Gudbjartsson et al. 2020	anti-S IgG
10	HCoV-OC43	2007-10-08	364	0.740314	0.265323	Edridge et al. 2020 scaled using Gudbjartsson et al. 2020	anti-S IgG
10	HCoV-OC43	1985-04-24	0	0.972319	0.348472	Edridge et al. 2020 scaled using Gudbjartsson et al. 2020	anti-S IgG
1	HCoV-NL63	1988-12-14	77	1.38275	0.755343	Edridge et al. 2020 scaled using Gudbjartsson et al. 2020	anti-S IgG
1	HCoV-NL63	1986-11-26	82	1.32931	0.72615	Edridge et al. 2020 scaled using Gudbjartsson et al. 2020	anti-S IgG
1	HCoV-NL63	1988-05-19	84	1.16667	0.637305	Edridge et al. 2020 scaled using Gudbjartsson et al. 2020	anti-S IgG
1	HCoV-NL63	1986-02-14	88	0.770497	0.420893	Edridge et al. 2020 scaled using Gudbjartsson et al. 2020	anti-S IgG
1	HCoV-NL63	1985-11-18	90	2.11913	1.1576	Edridge et al. 2020 scaled using Gudbjartsson et al. 2020	anti-S IgG
1	HCoV-NL63	1987-11-19	91	1.28147	0.700016	Edridge et al. 2020 scaled using Gudbjartsson et al. 2020	anti-S IgG
1	HCoV-NL63	1987-03-04	98	1.13111	0.61788	Edridge et al. 2020 scaled using Gudbjartsson et al. 2020	anti-S IgG
1	HCoV-NL63	1988-02-25	98	1.22907	0.671396	Edridge et al. 2020 scaled using Gudbjartsson et al. 2020	anti-S IgG
1	HCoV-NL63	1986-09-05	99	1.42322	0.777453	Edridge et al. 2020 scaled using Gudbjartsson et al. 2020	anti-S IgG
1	HCoV-NL63	1986-05-29	104	0.736037	0.402069	Edridge et al. 2020 scaled using Gudbjartsson et al. 2020	anti-S IgG
1	HCoV-NL63	2008-11-19	126	0.911574	0.497958	Edridge et al. 2020 scaled using Gudbjartsson et al. 2020	anti-S IgG
1	HCoV-NL63	1988-09-28	132	1.17004	0.639146	Edridge et al. 2020 scaled using Gudbjartsson et al. 2020	anti-S IgG
1	HCoV-NL63	1987-08-20	169	1.21795	0.665321	Edridge et al. 2020 scaled using Gudbjartsson et al. 2020	anti-S IgG
1	HCoV-NL63	1996-12-02	175	0.802632	0.438447	Edridge et al. 2020 scaled using Gudbjartsson et al. 2020	anti-S IgG
1	HCoV-NL63	2006-04-26	175	1.00259	0.547675	Edridge et al. 2020 scaled using Gudbjartsson et al. 2020	anti-S IgG
1	HCoV-NL63	1991-12-20	177	0.880087	0.480758	Edridge et al. 2020 scaled using Gudbjartsson et al. 2020	anti-S IgG
1	HCoV-NL63	2005-04-20	177	0.941381	0.51424	Edridge et al. 2020 scaled using Gudbjartsson et al. 2020	anti-S IgG
1	HCoV-NL63	1995-12-11	179	1.1464	0.626232	Edridge et al. 2020 scaled using Gudbjartsson et al. 2020	anti-S IgG
1	HCoV-NL63	2009-05-18	180	0.920491	0.502829	Edridge et al. 2020 scaled using Gudbjartsson et al. 2020	anti-S IgG
1	HCoV-NL63	1993-12-09	181	0.889035	0.485646	Edridge et al. 2020 scaled using Gudbjartsson et al. 2020	anti-S IgG
1	HCoV-NL63	1993-06-11	182	0.989369	0.540455	Edridge et al. 2020 scaled using Gudbjartsson et al. 2020	anti-S IgG
1	HCoV-NL63	1994-06-09	182	0.929477	0.507738	Edridge et al. 2020 scaled using Gudbjartsson et al. 2020	anti-S IgG
1	HCoV-NL63	1994-12-08	182	1.09961	0.600675	Edridge et al. 2020 scaled using Gudbjartsson et al. 2020	anti-S IgG
1	HCoV-NL63	1996-06-10	182	1.05164	0.574468	Edridge et al. 2020 scaled using Gudbjartsson et al. 2020	anti-S IgG
1	HCoV-NL63	2003-10-27	182	0.937873	0.512324	Edridge et al. 2020 scaled using Gudbjartsson et al. 2020	anti-S IgG
1	HCoV-NL63	2004-04-26	182	0.800908	0.437506	Edridge et al. 2020 scaled using Gudbjartsson et al. 2020	anti-S IgG
1	HCoV-NL63	2004-10-25	182	0.930831	0.508477	Edridge et al. 2020 scaled using Gudbjartsson et al. 2020	anti-S IgG
1	HCoV-NL63	2006-10-25	182	1.21915	0.665973	Edridge et al. 2020 scaled using Gudbjartsson et al. 2020	anti-S IgG
1	HCoV-NL63	2007-04-25	182	1.11043	0.606584	Edridge et al. 2020 scaled using Gudbjartsson et al. 2020	anti-S IgG
1	HCoV-NL63	1990-12-17	189	0.988144	0.539785	Edridge et al. 2020 scaled using Gudbjartsson et al. 2020	anti-S IgG
1	HCoV-NL63	1995-06-15	189	0.87006	0.47528	Edridge et al. 2020 scaled using Gudbjartsson et al. 2020	anti-S IgG
1	HCoV-NL63	1991-06-26	191	0.883399	0.482567	Edridge et al. 2020 scaled using Gudbjartsson et al. 2020	anti-S IgG
1	HCoV-NL63	2005-11-02	196	0.902055	0.492758	Edridge et al. 2020 scaled using Gudbjartsson et al. 2020	anti-S IgG
1	HCoV-NL63	1990-06-11	209	1.00647	0.549798	Edridge et al. 2020 scaled using Gudbjartsson et al. 2020	anti-S IgG
1	HCoV-NL63	2010-04-01	318	0.840238	0.45899	Edridge et al. 2020 scaled using Gudbjartsson et al. 2020	anti-S IgG
1	HCoV-NL63	1989-11-14	335	1.20448	0.657959	Edridge et al. 2020 scaled using Gudbjartsson et al. 2020	anti-S IgG
1	HCoV-NL63	1992-12-11	357	1.14384	0.624833	Edridge et al. 2020 scaled using Gudbjartsson et al. 2020	anti-S IgG
1	HCoV-NL63	2013-04-09	363	0.693761	0.378975	Edridge et al. 2020 scaled using Gudbjartsson et al. 2020	anti-S IgG
1	HCoV-NL63	2012-04-11	365	0.789888	0.431486	Edridge et al. 2020 scaled using Gudbjartsson et al. 2020	anti-S IgG
1	HCoV-NL63	2011-04-12	376	0.772871	0.42219	Edridge et al. 2020 scaled using Gudbjartsson et al. 2020	anti-S IgG
1	HCoV-NL63	2008-07-16	448	0.92488	0.505227	Edridge et al. 2020 scaled using Gudbjartsson et al. 2020	anti-S IgG
1	HCoV-NL63	2015-04-28	749	0.686593	0.375059	Edridge et al. 2020 scaled using Gudbjartsson et al. 2020	anti-S IgG
1	HCoV-NL63	2017-08-30	855	0.699511	0.382116	Edridge et al. 2020 scaled using Gudbjartsson et al. 2020	anti-S IgG
1	HCoV-NL63	1985-08-20	0	0.677122	0.369886	Edridge et al. 2020 scaled using Gudbjartsson et al. 2020	anti-S IgG
2	HCoV-NL63	1987-12-03	80	1.21947	0.666152	Edridge et al. 2020 scaled using Gudbjartsson et al. 2020	anti-S IgG
2	HCoV-NL63	1987-09-14	81	1.97346	1.07803	Edridge et al. 2020 scaled using Gudbjartsson et al. 2020	anti-S IgG
2	HCoV-NL63	1986-09-18	84	0.715826	0.391028	Edridge et al. 2020 scaled using Gudbjartsson et al. 2020	anti-S IgG
2	HCoV-NL63	1985-05-31	91	0.779018	0.425548	Edridge et al. 2020 scaled using Gudbjartsson et al. 2020	anti-S IgG
2	HCoV-NL63	1985-12-05	91	0.813791	0.444543	Edridge et al. 2020 scaled using Gudbjartsson et al. 2020	anti-S IgG
2	HCoV-NL63	1986-12-18	91	0.743452	0.406119	Edridge et al. 2020 scaled using Gudbjartsson et al. 2020	anti-S IgG
2	HCoV-NL63	1987-03-19	91	0.758988	0.414606	Edridge et al. 2020 scaled using Gudbjartsson et al. 2020	anti-S IgG
2	HCoV-NL63	1988-03-03	91	1.0338	0.564727	Edridge et al. 2020 scaled using Gudbjartsson et al. 2020	anti-S IgG
2	HCoV-NL63	1988-06-02	91	0.957658	0.523132	Edridge et al. 2020 scaled using Gudbjartsson et al. 2020	anti-S IgG
2	HCoV-NL63	1988-12-08	93	0.973233	0.53164	Edridge et al. 2020 scaled using Gudbjartsson et al. 2020	anti-S IgG
2	HCoV-NL63	1988-09-06	96	0.982284	0.536584	Edridge et al. 2020 scaled using Gudbjartsson et al. 2020	anti-S IgG
2	HCoV-NL63	1985-09-05	97	0.817279	0.446448	Edridge et al. 2020 scaled using Gudbjartsson et al. 2020	anti-S IgG
2	HCoV-NL63	1986-06-26	98	0.765571	0.418202	Edridge et al. 2020 scaled using Gudbjartsson et al. 2020	anti-S IgG
2	HCoV-NL63	1987-06-25	98	0.635486	0.347141	Edridge et al. 2020 scaled using Gudbjartsson et al. 2020	anti-S IgG
2	HCoV-NL63	1986-03-20	105	0.786601	0.42969	Edridge et al. 2020 scaled using Gudbjartsson et al. 2020	anti-S IgG
2	HCoV-NL63	1995-12-06	168	1.10231	0.602148	Edridge et al. 2020 scaled using Gudbjartsson et al. 2020	anti-S IgG
2	HCoV-NL63	2013-04-22	174	1.85962	1.01584	Edridge et al. 2020 scaled using Gudbjartsson et al. 2020	anti-S IgG
2	HCoV-NL63	2008-04-15	175	1.33657	0.730118	Edridge et al. 2020 scaled using Gudbjartsson et al. 2020	anti-S IgG
2	HCoV-NL63	2009-04-07	175	1.23676	0.675593	Edridge et al. 2020 scaled using Gudbjartsson et al. 2020	anti-S IgG
2	HCoV-NL63	2011-10-18	175	1.02965	0.562458	Edridge et al. 2020 scaled using Gudbjartsson et al. 2020	anti-S IgG
2	HCoV-NL63	2015-04-22	175	1.09329	0.597221	Edridge et al. 2020 scaled using Gudbjartsson et al. 2020	anti-S IgG
2	HCoV-NL63	2016-04-19	175	1.05826	0.578087	Edridge et al. 2020 scaled using Gudbjartsson et al. 2020	anti-S IgG
2	HCoV-NL63	1996-12-04	176	1.0989	0.600285	Edridge et al. 2020 scaled using Gudbjartsson et al. 2020	anti-S IgG
2	HCoV-NL63	2019-05-16	177	0.856551	0.467901	Edridge et al. 2020 scaled using Gudbjartsson et al. 2020	anti-S IgG
2	HCoV-NL63	1991-12-04	180	0.759743	0.415019	Edridge et al. 2020 scaled using Gudbjartsson et al. 2020	anti-S IgG
2	HCoV-NL63	1994-12-14	181	0.769809	0.420517	Edridge et al. 2020 scaled using Gudbjartsson et al. 2020	anti-S IgG
2	HCoV-NL63	1989-06-08	182	0.889765	0.486045	Edridge et al. 2020 scaled using Gudbjartsson et al. 2020	anti-S IgG
2	HCoV-NL63	1989-12-07	182	0.865984	0.473054	Edridge et al. 2020 scaled using Gudbjartsson et al. 2020	anti-S IgG
2	HCoV-NL63	1991-06-07	182	0.806653	0.440643	Edridge et al. 2020 scaled using Gudbjartsson et al. 2020	anti-S IgG
2	HCoV-NL63	1992-06-03	182	0.793596	0.433511	Edridge et al. 2020 scaled using Gudbjartsson et al. 2020	anti-S IgG
2	HCoV-NL63	1993-06-03	182	0.864433	0.472207	Edridge et al. 2020 scaled using Gudbjartsson et al. 2020	anti-S IgG
2	HCoV-NL63	2007-04-24	182	2.18496	1.19356	Edridge et al. 2020 scaled using Gudbjartsson et al. 2020	anti-S IgG
2	HCoV-NL63	2007-10-23	182	1.48783	0.812746	Edridge et al. 2020 scaled using Gudbjartsson et al. 2020	anti-S IgG
2	HCoV-NL63	2008-10-14	182	1.27724	0.697705	Edridge et al. 2020 scaled using Gudbjartsson et al. 2020	anti-S IgG
2	HCoV-NL63	2010-04-13	182	1.32952	0.726264	Edridge et al. 2020 scaled using Gudbjartsson et al. 2020	anti-S IgG
2	HCoV-NL63	2010-10-12	182	1.16929	0.638738	Edridge et al. 2020 scaled using Gudbjartsson et al. 2020	anti-S IgG
2	HCoV-NL63	2016-10-18	182	1.12626	0.615231	Edridge et al. 2020 scaled using Gudbjartsson et al. 2020	anti-S IgG
2	HCoV-NL63	2018-11-20	182	0.845965	0.462119	Edridge et al. 2020 scaled using Gudbjartsson et al. 2020	anti-S IgG
2	HCoV-NL63	1992-12-03	183	0.990746	0.541206	Edridge et al. 2020 scaled using Gudbjartsson et al. 2020	anti-S IgG
2	HCoV-NL63	2006-04-18	183	0.829736	0.453253	Edridge et al. 2020 scaled using Gudbjartsson et al. 2020	anti-S IgG
2	HCoV-NL63	2014-04-29	183	1.16084	0.634123	Edridge et al. 2020 scaled using Gudbjartsson et al. 2020	anti-S IgG
2	HCoV-NL63	2014-10-29	183	0.989064	0.540288	Edridge et al. 2020 scaled using Gudbjartsson et al. 2020	anti-S IgG
2	HCoV-NL63	2019-11-19	187	0.811657	0.443377	Edridge et al. 2020 scaled using Gudbjartsson et al. 2020	anti-S IgG
2	HCoV-NL63	1993-12-08	188	0.823879	0.450053	Edridge et al. 2020 scaled using Gudbjartsson et al. 2020	anti-S IgG
2	HCoV-NL63	1996-06-11	188	1.09967	0.60071	Edridge et al. 2020 scaled using Gudbjartsson et al. 2020	anti-S IgG
2	HCoV-NL63	2015-10-27	188	0.987748	0.539569	Edridge et al. 2020 scaled using Gudbjartsson et al. 2020	anti-S IgG
2	HCoV-NL63	1995-06-21	189	1.57443	0.860051	Edridge et al. 2020 scaled using Gudbjartsson et al. 2020	anti-S IgG
2	HCoV-NL63	2006-10-24	189	0.889053	0.485655	Edridge et al. 2020 scaled using Gudbjartsson et al. 2020	anti-S IgG
2	HCoV-NL63	2009-10-13	189	1.3278	0.725329	Edridge et al. 2020 scaled using Gudbjartsson et al. 2020	anti-S IgG
2	HCoV-NL63	2012-04-24	189	0.997746	0.54503	Edridge et al. 2020 scaled using Gudbjartsson et al. 2020	anti-S IgG
2	HCoV-NL63	2012-10-30	189	0.940782	0.513913	Edridge et al. 2020 scaled using Gudbjartsson et al. 2020	anti-S IgG
2	HCoV-NL63	2013-10-28	189	0.93491	0.510705	Edridge et al. 2020 scaled using Gudbjartsson et al. 2020	anti-S IgG
2	HCoV-NL63	2017-04-25	189	1.03955	0.567864	Edridge et al. 2020 scaled using Gudbjartsson et al. 2020	anti-S IgG
2	HCoV-NL63	2017-10-31	189	0.941977	0.514566	Edridge et al. 2020 scaled using Gudbjartsson et al. 2020	anti-S IgG
2	HCoV-NL63	1994-06-16	190	0.847683	0.463057	Edridge et al. 2020 scaled using Gudbjartsson et al. 2020	anti-S IgG
2	HCoV-NL63	2011-04-26	196	1.03584	0.565838	Edridge et al. 2020 scaled using Gudbjartsson et al. 2020	anti-S IgG
2	HCoV-NL63	2018-05-22	203	0.870068	0.475285	Edridge et al. 2020 scaled using Gudbjartsson et al. 2020	anti-S IgG
2	HCoV-NL63	1990-12-07	365	0.865908	0.473013	Edridge et al. 2020 scaled using Gudbjartsson et al. 2020	anti-S IgG
2	HCoV-NL63	1985-03-01	0	0.805333	0.439923	Edridge et al. 2020 scaled using Gudbjartsson et al. 2020	anti-S IgG
3	HCoV-NL63	1987-11-04	78	1.03781	0.566917	Edridge et al. 2020 scaled using Gudbjartsson et al. 2020	anti-S IgG
3	HCoV-NL63	1987-05-11	89	0.982264	0.536573	Edridge et al. 2020 scaled using Gudbjartsson et al. 2020	anti-S IgG
3	HCoV-NL63	1985-05-02	91	1.33237	0.727822	Edridge et al. 2020 scaled using Gudbjartsson et al. 2020	anti-S IgG
3	HCoV-NL63	1985-11-05	91	1.15602	0.631487	Edridge et al. 2020 scaled using Gudbjartsson et al. 2020	anti-S IgG
3	HCoV-NL63	1986-02-04	91	1.24836	0.681932	Edridge et al. 2020 scaled using Gudbjartsson et al. 2020	anti-S IgG
3	HCoV-NL63	1986-05-06	91	1.1987	0.654805	Edridge et al. 2020 scaled using Gudbjartsson et al. 2020	anti-S IgG
3	HCoV-NL63	1988-02-03	91	0.983602	0.537304	Edridge et al. 2020 scaled using Gudbjartsson et al. 2020	anti-S IgG
3	HCoV-NL63	1988-05-04	91	1.06802	0.58342	Edridge et al. 2020 scaled using Gudbjartsson et al. 2020	anti-S IgG
3	HCoV-NL63	1988-11-09	91	1.05511	0.576364	Edridge et al. 2020 scaled using Gudbjartsson et al. 2020	anti-S IgG
3	HCoV-NL63	1986-08-06	92	1.15925	0.633254	Edridge et al. 2020 scaled using Gudbjartsson et al. 2020	anti-S IgG
3	HCoV-NL63	1987-02-11	92	1.01896	0.556617	Edridge et al. 2020 scaled using Gudbjartsson et al. 2020	anti-S IgG
3	HCoV-NL63	1985-08-06	96	1.2822	0.700416	Edridge et al. 2020 scaled using Gudbjartsson et al. 2020	anti-S IgG
3	HCoV-NL63	1986-11-11	97	1.19912	0.655032	Edridge et al. 2020 scaled using Gudbjartsson et al. 2020	anti-S IgG
3	HCoV-NL63	1988-08-10	98	1.06571	0.582154	Edridge et al. 2020 scaled using Gudbjartsson et al. 2020	anti-S IgG
3	HCoV-NL63	1987-08-18	99	1.08888	0.594814	Edridge et al. 2020 scaled using Gudbjartsson et al. 2020	anti-S IgG
3	HCoV-NL63	2015-04-14	160	0.872071	0.476379	Edridge et al. 2020 scaled using Gudbjartsson et al. 2020	anti-S IgG
3	HCoV-NL63	2017-05-02	162	1.11565	0.609436	Edridge et al. 2020 scaled using Gudbjartsson et al. 2020	anti-S IgG
3	HCoV-NL63	2009-10-06	166	1.23798	0.676259	Edridge et al. 2020 scaled using Gudbjartsson et al. 2020	anti-S IgG
3	HCoV-NL63	2005-01-19	169	0.647388	0.353643	Edridge et al. 2020 scaled using Gudbjartsson et al. 2020	anti-S IgG
3	HCoV-NL63	2011-03-23	174	1.19923	0.655095	Edridge et al. 2020 scaled using Gudbjartsson et al. 2020	anti-S IgG
3	HCoV-NL63	1994-11-07	175	0.780334	0.426266	Edridge et al. 2020 scaled using Gudbjartsson et al. 2020	anti-S IgG
3	HCoV-NL63	1996-11-04	175	0.730482	0.399035	Edridge et al. 2020 scaled using Gudbjartsson et al. 2020	anti-S IgG
3	HCoV-NL63	2008-02-20	175	1.70199	0.929734	Edridge et al. 2020 scaled using Gudbjartsson et al. 2020	anti-S IgG
3	HCoV-NL63	2010-03-30	175	1.2711	0.694351	Edridge et al. 2020 scaled using Gudbjartsson et al. 2020	anti-S IgG
3	HCoV-NL63	2013-11-06	176	0.894581	0.488675	Edridge et al. 2020 scaled using Gudbjartsson et al. 2020	anti-S IgG
3	HCoV-NL63	2006-08-08	180	0.647085	0.353478	Edridge et al. 2020 scaled using Gudbjartsson et al. 2020	anti-S IgG
3	HCoV-NL63	2016-05-17	180	1.58613	0.866445	Edridge et al. 2020 scaled using Gudbjartsson et al. 2020	anti-S IgG
3	HCoV-NL63	2018-05-29	180	1.09111	0.596034	Edridge et al. 2020 scaled using Gudbjartsson et al. 2020	anti-S IgG
3	HCoV-NL63	1990-05-09	181	0.981596	0.536209	Edridge et al. 2020 scaled using Gudbjartsson et al. 2020	anti-S IgG
3	HCoV-NL63	1993-05-10	181	0.939126	0.513009	Edridge et al. 2020 scaled using Gudbjartsson et al. 2020	anti-S IgG
3	HCoV-NL63	2012-10-30	181	0.933023	0.509675	Edridge et al. 2020 scaled using Gudbjartsson et al. 2020	anti-S IgG
3	HCoV-NL63	1989-05-10	182	1.10292	0.602485	Edridge et al. 2020 scaled using Gudbjartsson et al. 2020	anti-S IgG
3	HCoV-NL63	1990-11-07	182	0.893959	0.488336	Edridge et al. 2020 scaled using Gudbjartsson et al. 2020	anti-S IgG
3	HCoV-NL63	1991-11-11	182	0.939128	0.51301	Edridge et al. 2020 scaled using Gudbjartsson et al. 2020	anti-S IgG
3	HCoV-NL63	1992-05-11	182	0.851038	0.464889	Edridge et al. 2020 scaled using Gudbjartsson et al. 2020	anti-S IgG
3	HCoV-NL63	1995-05-08	182	0.830148	0.453478	Edridge et al. 2020 scaled using Gudbjartsson et al. 2020	anti-S IgG
3	HCoV-NL63	1995-11-06	182	0.745952	0.407485	Edridge et al. 2020 scaled using Gudbjartsson et al. 2020	anti-S IgG
3	HCoV-NL63	2011-09-21	182	1.09033	0.595604	Edridge et al. 2020 scaled using Gudbjartsson et al. 2020	anti-S IgG
3	HCoV-NL63	2014-05-07	182	0.897785	0.490425	Edridge et al. 2020 scaled using Gudbjartsson et al. 2020	anti-S IgG
3	HCoV-NL63	2014-11-05	182	0.871929	0.476301	Edridge et al. 2020 scaled using Gudbjartsson et al. 2020	anti-S IgG
3	HCoV-NL63	2020-01-14	182	0.971216	0.530538	Edridge et al. 2020 scaled using Gudbjartsson et al. 2020	anti-S IgG
3	HCoV-NL63	1989-11-09	183	1.01325	0.553501	Edridge et al. 2020 scaled using Gudbjartsson et al. 2020	anti-S IgG
3	HCoV-NL63	1992-11-10	183	0.961399	0.525176	Edridge et al. 2020 scaled using Gudbjartsson et al. 2020	anti-S IgG
3	HCoV-NL63	1993-11-10	184	0.851862	0.465339	Edridge et al. 2020 scaled using Gudbjartsson et al. 2020	anti-S IgG
3	HCoV-NL63	2010-09-30	184	1.31867	0.72034	Edridge et al. 2020 scaled using Gudbjartsson et al. 2020	anti-S IgG
3	HCoV-NL63	1991-05-13	187	1.15391	0.630339	Edridge et al. 2020 scaled using Gudbjartsson et al. 2020	anti-S IgG
3	HCoV-NL63	1994-05-16	187	0.895629	0.489248	Edridge et al. 2020 scaled using Gudbjartsson et al. 2020	anti-S IgG
3	HCoV-NL63	2005-07-26	188	0.661005	0.361081	Edridge et al. 2020 scaled using Gudbjartsson et al. 2020	anti-S IgG
3	HCoV-NL63	2016-11-21	188	1.16729	0.637648	Edridge et al. 2020 scaled using Gudbjartsson et al. 2020	anti-S IgG
3	HCoV-NL63	1996-05-13	189	0.824232	0.450247	Edridge et al. 2020 scaled using Gudbjartsson et al. 2020	anti-S IgG
3	HCoV-NL63	2007-08-29	190	2.11878	1.15741	Edridge et al. 2020 scaled using Gudbjartsson et al. 2020	anti-S IgG
3	HCoV-NL63	2009-04-23	190	1.34103	0.732556	Edridge et al. 2020 scaled using Gudbjartsson et al. 2020	anti-S IgG
3	HCoV-NL63	2019-07-16	190	0.983549	0.537275	Edridge et al. 2020 scaled using Gudbjartsson et al. 2020	anti-S IgG
3	HCoV-NL63	2007-02-20	196	0.642492	0.350969	Edridge et al. 2020 scaled using Gudbjartsson et al. 2020	anti-S IgG
3	HCoV-NL63	2013-05-14	196	0.845164	0.461681	Edridge et al. 2020 scaled using Gudbjartsson et al. 2020	anti-S IgG
3	HCoV-NL63	2006-02-09	198	0.686191	0.37484	Edridge et al. 2020 scaled using Gudbjartsson et al. 2020	anti-S IgG
3	HCoV-NL63	2004-01-13	202	0.731067	0.399354	Edridge et al. 2020 scaled using Gudbjartsson et al. 2020	anti-S IgG
3	HCoV-NL63	2004-08-03	203	0.690797	0.377356	Edridge et al. 2020 scaled using Gudbjartsson et al. 2020	anti-S IgG
3	HCoV-NL63	2017-11-30	212	0.959209	0.523979	Edridge et al. 2020 scaled using Gudbjartsson et al. 2020	anti-S IgG
3	HCoV-NL63	2015-11-19	219	0.869989	0.475241	Edridge et al. 2020 scaled using Gudbjartsson et al. 2020	anti-S IgG
3	HCoV-NL63	2019-01-07	223	0.955993	0.522222	Edridge et al. 2020 scaled using Gudbjartsson et al. 2020	anti-S IgG
3	HCoV-NL63	2012-05-02	224	1.0549	0.576251	Edridge et al. 2020 scaled using Gudbjartsson et al. 2020	anti-S IgG
3	HCoV-NL63	2008-10-15	238	1.44771	0.790827	Edridge et al. 2020 scaled using Gudbjartsson et al. 2020	anti-S IgG
3	HCoV-NL63	1985-01-31	0	1.33134	0.727261	Edridge et al. 2020 scaled using Gudbjartsson et al. 2020	anti-S IgG
4	HCoV-NL63	1986-11-17	73	0.680449	0.371703	Edridge et al. 2020 scaled using Gudbjartsson et al. 2020	anti-S IgG
4	HCoV-NL63	1988-01-20	86	0.883548	0.482648	Edridge et al. 2020 scaled using Gudbjartsson et al. 2020	anti-S IgG
4	HCoV-NL63	1988-10-25	90	0.73606	0.402081	Edridge et al. 2020 scaled using Gudbjartsson et al. 2020	anti-S IgG
4	HCoV-NL63	1986-05-15	91	0.655048	0.357827	Edridge et al. 2020 scaled using Gudbjartsson et al. 2020	anti-S IgG
4	HCoV-NL63	1987-10-26	91	0.950284	0.519104	Edridge et al. 2020 scaled using Gudbjartsson et al. 2020	anti-S IgG
4	HCoV-NL63	1988-04-20	91	0.835603	0.456458	Edridge et al. 2020 scaled using Gudbjartsson et al. 2020	anti-S IgG
4	HCoV-NL63	1986-02-13	92	0.712396	0.389154	Edridge et al. 2020 scaled using Gudbjartsson et al. 2020	anti-S IgG
4	HCoV-NL63	1985-08-09	93	0.786925	0.429867	Edridge et al. 2020 scaled using Gudbjartsson et al. 2020	anti-S IgG
4	HCoV-NL63	1987-07-27	95	1.08938	0.595085	Edridge et al. 2020 scaled using Gudbjartsson et al. 2020	anti-S IgG
4	HCoV-NL63	1985-11-13	96	0.677075	0.36986	Edridge et al. 2020 scaled using Gudbjartsson et al. 2020	anti-S IgG
4	HCoV-NL63	1985-05-08	97	0.687067	0.375319	Edridge et al. 2020 scaled using Gudbjartsson et al. 2020	anti-S IgG
4	HCoV-NL63	1988-07-27	98	0.812771	0.443985	Edridge et al. 2020 scaled using Gudbjartsson et al. 2020	anti-S IgG
4	HCoV-NL63	1986-09-05	113	0.630278	0.344297	Edridge et al. 2020 scaled using Gudbjartsson et al. 2020	anti-S IgG
4	HCoV-NL63	2004-10-13	156	0.893523	0.488097	Edridge et al. 2020 scaled using Gudbjartsson et al. 2020	anti-S IgG
4	HCoV-NL63	1987-04-23	157	1.09902	0.600351	Edridge et al. 2020 scaled using Gudbjartsson et al. 2020	anti-S IgG
4	HCoV-NL63	2007-10-09	159	1.19846	0.654671	Edridge et al. 2020 scaled using Gudbjartsson et al. 2020	anti-S IgG
4	HCoV-NL63	2004-05-10	167	1.02687	0.560942	Edridge et al. 2020 scaled using Gudbjartsson et al. 2020	anti-S IgG
4	HCoV-NL63	2009-04-23	168	0.942375	0.514784	Edridge et al. 2020 scaled using Gudbjartsson et al. 2020	anti-S IgG
4	HCoV-NL63	2010-10-20	175	0.789155	0.431085	Edridge et al. 2020 scaled using Gudbjartsson et al. 2020	anti-S IgG
4	HCoV-NL63	1990-10-19	177	1.76675	0.965108	Edridge et al. 2020 scaled using Gudbjartsson et al. 2020	anti-S IgG
4	HCoV-NL63	1994-11-09	177	0.995468	0.543786	Edridge et al. 2020 scaled using Gudbjartsson et al. 2020	anti-S IgG
4	HCoV-NL63	1992-04-28	181	1.27388	0.695873	Edridge et al. 2020 scaled using Gudbjartsson et al. 2020	anti-S IgG
4	HCoV-NL63	1993-04-27	181	1.04688	0.571872	Edridge et al. 2020 scaled using Gudbjartsson et al. 2020	anti-S IgG
4	HCoV-NL63	2010-04-28	181	1.07362	0.586478	Edridge et al. 2020 scaled using Gudbjartsson et al. 2020	anti-S IgG
4	HCoV-NL63	1989-10-25	182	0.687444	0.375524	Edridge et al. 2020 scaled using Gudbjartsson et al. 2020	anti-S IgG
4	HCoV-NL63	1990-04-25	182	2.29188	1.25196	Edridge et al. 2020 scaled using Gudbjartsson et al. 2020	anti-S IgG
4	HCoV-NL63	1995-05-10	182	1.05963	0.578838	Edridge et al. 2020 scaled using Gudbjartsson et al. 2020	anti-S IgG
4	HCoV-NL63	1995-11-08	182	0.957847	0.523235	Edridge et al. 2020 scaled using Gudbjartsson et al. 2020	anti-S IgG
4	HCoV-NL63	2005-04-13	182	0.904733	0.494221	Edridge et al. 2020 scaled using Gudbjartsson et al. 2020	anti-S IgG
4	HCoV-NL63	2005-10-12	182	0.861628	0.470674	Edridge et al. 2020 scaled using Gudbjartsson et al. 2020	anti-S IgG
4	HCoV-NL63	1989-04-26	183	0.748429	0.408838	Edridge et al. 2020 scaled using Gudbjartsson et al. 2020	anti-S IgG
4	HCoV-NL63	1992-10-28	183	1.21687	0.664728	Edridge et al. 2020 scaled using Gudbjartsson et al. 2020	anti-S IgG
4	HCoV-NL63	2008-04-09	183	1.14351	0.624658	Edridge et al. 2020 scaled using Gudbjartsson et al. 2020	anti-S IgG
4	HCoV-NL63	1991-04-24	187	1.58715	0.866997	Edridge et al. 2020 scaled using Gudbjartsson et al. 2020	anti-S IgG
4	HCoV-NL63	2006-10-24	188	1.12858	0.616498	Edridge et al. 2020 scaled using Gudbjartsson et al. 2020	anti-S IgG
4	HCoV-NL63	1991-10-30	189	1.39214	0.760475	Edridge et al. 2020 scaled using Gudbjartsson et al. 2020	anti-S IgG
4	HCoV-NL63	1994-05-16	189	1.08343	0.591838	Edridge et al. 2020 scaled using Gudbjartsson et al. 2020	anti-S IgG
4	HCoV-NL63	2006-04-19	189	1.18475	0.647181	Edridge et al. 2020 scaled using Gudbjartsson et al. 2020	anti-S IgG
4	HCoV-NL63	2009-10-29	189	0.841602	0.459735	Edridge et al. 2020 scaled using Gudbjartsson et al. 2020	anti-S IgG
4	HCoV-NL63	2007-05-03	191	0.914153	0.499367	Edridge et al. 2020 scaled using Gudbjartsson et al. 2020	anti-S IgG
4	HCoV-NL63	1993-11-08	195	1.02453	0.559661	Edridge et al. 2020 scaled using Gudbjartsson et al. 2020	anti-S IgG
4	HCoV-NL63	2003-11-25	196	0.920503	0.502835	Edridge et al. 2020 scaled using Gudbjartsson et al. 2020	anti-S IgG
4	HCoV-NL63	2008-11-06	211	0.953778	0.521012	Edridge et al. 2020 scaled using Gudbjartsson et al. 2020	anti-S IgG
4	HCoV-NL63	1996-10-22	349	1.78885	0.977181	Edridge et al. 2020 scaled using Gudbjartsson et al. 2020	anti-S IgG
4	HCoV-NL63	1985-01-31	0	0.724384	0.395703	Edridge et al. 2020 scaled using Gudbjartsson et al. 2020	anti-S IgG
5	HCoV-NL63	1986-04-28	82	2.48557	1.35777	Edridge et al. 2020 scaled using Gudbjartsson et al. 2020	anti-S IgG
5	HCoV-NL63	1987-11-02	88	1.18318	0.646324	Edridge et al. 2020 scaled using Gudbjartsson et al. 2020	anti-S IgG
5	HCoV-NL63	1986-02-05	91	0.646036	0.352905	Edridge et al. 2020 scaled using Gudbjartsson et al. 2020	anti-S IgG
5	HCoV-NL63	1986-10-30	91	1.35915	0.742452	Edridge et al. 2020 scaled using Gudbjartsson et al. 2020	anti-S IgG
5	HCoV-NL63	1987-08-06	91	1.32772	0.725282	Edridge et al. 2020 scaled using Gudbjartsson et al. 2020	anti-S IgG
5	HCoV-NL63	1985-08-06	92	0.81724	0.446427	Edridge et al. 2020 scaled using Gudbjartsson et al. 2020	anti-S IgG
5	HCoV-NL63	1985-11-06	92	0.670336	0.366179	Edridge et al. 2020 scaled using Gudbjartsson et al. 2020	anti-S IgG
5	HCoV-NL63	1987-05-07	93	1.88912	1.03195	Edridge et al. 2020 scaled using Gudbjartsson et al. 2020	anti-S IgG
5	HCoV-NL63	1988-02-03	93	1.07867	0.589234	Edridge et al. 2020 scaled using Gudbjartsson et al. 2020	anti-S IgG
5	HCoV-NL63	1986-07-31	94	1.63624	0.893814	Edridge et al. 2020 scaled using Gudbjartsson et al. 2020	anti-S IgG
5	HCoV-NL63	1987-02-03	96	1.29335	0.706507	Edridge et al. 2020 scaled using Gudbjartsson et al. 2020	anti-S IgG
5	HCoV-NL63	1988-05-11	98	0.984582	0.537839	Edridge et al. 2020 scaled using Gudbjartsson et al. 2020	anti-S IgG
5	HCoV-NL63	1988-08-17	98	0.979217	0.534909	Edridge et al. 2020 scaled using Gudbjartsson et al. 2020	anti-S IgG
5	HCoV-NL63	1992-07-22	168	0.891851	0.487184	Edridge et al. 2020 scaled using Gudbjartsson et al. 2020	anti-S IgG
5	HCoV-NL63	1990-08-08	170	0.977257	0.533838	Edridge et al. 2020 scaled using Gudbjartsson et al. 2020	anti-S IgG
5	HCoV-NL63	1989-02-06	173	1.23812	0.676335	Edridge et al. 2020 scaled using Gudbjartsson et al. 2020	anti-S IgG
5	HCoV-NL63	2010-04-08	175	0.775434	0.42359	Edridge et al. 2020 scaled using Gudbjartsson et al. 2020	anti-S IgG
5	HCoV-NL63	2009-04-15	176	0.715728	0.390975	Edridge et al. 2020 scaled using Gudbjartsson et al. 2020	anti-S IgG
5	HCoV-NL63	1989-08-02	177	1.16438	0.636056	Edridge et al. 2020 scaled using Gudbjartsson et al. 2020	anti-S IgG
5	HCoV-NL63	2003-10-13	179	0.780177	0.426181	Edridge et al. 2020 scaled using Gudbjartsson et al. 2020	anti-S IgG
5	HCoV-NL63	1995-07-31	180	1.5022	0.820597	Edridge et al. 2020 scaled using Gudbjartsson et al. 2020	anti-S IgG
5	HCoV-NL63	2006-04-24	180	0.787297	0.43007	Edridge et al. 2020 scaled using Gudbjartsson et al. 2020	anti-S IgG
5	HCoV-NL63	2008-10-21	180	0.666626	0.364152	Edridge et al. 2020 scaled using Gudbjartsson et al. 2020	anti-S IgG
5	HCoV-NL63	1991-08-07	181	0.894871	0.488834	Edridge et al. 2020 scaled using Gudbjartsson et al. 2020	anti-S IgG
5	HCoV-NL63	1993-08-04	181	1.01169	0.55265	Edridge et al. 2020 scaled using Gudbjartsson et al. 2020	anti-S IgG
5	HCoV-NL63	2007-10-23	181	0.859584	0.469558	Edridge et al. 2020 scaled using Gudbjartsson et al. 2020	anti-S IgG
5	HCoV-NL63	1992-02-05	182	0.833933	0.455546	Edridge et al. 2020 scaled using Gudbjartsson et al. 2020	anti-S IgG
5	HCoV-NL63	1994-02-02	182	0.856412	0.467825	Edridge et al. 2020 scaled using Gudbjartsson et al. 2020	anti-S IgG
5	HCoV-NL63	1994-08-03	182	1.32134	0.721799	Edridge et al. 2020 scaled using Gudbjartsson et al. 2020	anti-S IgG
5	HCoV-NL63	1995-02-01	182	1.11814	0.610798	Edridge et al. 2020 scaled using Gudbjartsson et al. 2020	anti-S IgG
5	HCoV-NL63	2006-10-23	182	0.935923	0.511259	Edridge et al. 2020 scaled using Gudbjartsson et al. 2020	anti-S IgG
5	HCoV-NL63	2010-10-07	182	0.791874	0.432571	Edridge et al. 2020 scaled using Gudbjartsson et al. 2020	anti-S IgG
5	HCoV-NL63	1991-02-07	183	0.885715	0.483832	Edridge et al. 2020 scaled using Gudbjartsson et al. 2020	anti-S IgG
5	HCoV-NL63	2004-10-20	183	0.715865	0.39105	Edridge et al. 2020 scaled using Gudbjartsson et al. 2020	anti-S IgG
5	HCoV-NL63	2009-10-15	183	0.769933	0.420585	Edridge et al. 2020 scaled using Gudbjartsson et al. 2020	anti-S IgG
5	HCoV-NL63	1997-02-27	184	1.26317	0.690021	Edridge et al. 2020 scaled using Gudbjartsson et al. 2020	anti-S IgG
5	HCoV-NL63	2007-04-25	184	0.788548	0.430754	Edridge et al. 2020 scaled using Gudbjartsson et al. 2020	anti-S IgG
5	HCoV-NL63	2008-04-24	184	0.694088	0.379154	Edridge et al. 2020 scaled using Gudbjartsson et al. 2020	anti-S IgG
5	HCoV-NL63	1996-02-05	189	1.19676	0.653746	Edridge et al. 2020 scaled using Gudbjartsson et al. 2020	anti-S IgG
5	HCoV-NL63	2004-04-20	190	0.764341	0.41753	Edridge et al. 2020 scaled using Gudbjartsson et al. 2020	anti-S IgG
5	HCoV-NL63	1993-02-04	197	0.944274	0.515821	Edridge et al. 2020 scaled using Gudbjartsson et al. 2020	anti-S IgG
5	HCoV-NL63	1990-02-19	201	1.04382	0.570201	Edridge et al. 2020 scaled using Gudbjartsson et al. 2020	anti-S IgG
5	HCoV-NL63	1996-08-27	204	1.14939	0.627867	Edridge et al. 2020 scaled using Gudbjartsson et al. 2020	anti-S IgG
5	HCoV-NL63	2005-10-26	371	0.961454	0.525205	Edridge et al. 2020 scaled using Gudbjartsson et al. 2020	anti-S IgG
5	HCoV-NL63	1985-05-06	0	0.912168	0.498282	Edridge et al. 2020 scaled using Gudbjartsson et al. 2020	anti-S IgG
6	HCoV-NL63	1990-07-11	65	0.917098	0.500976	Edridge et al. 2020 scaled using Gudbjartsson et al. 2020	anti-S IgG
6	HCoV-NL63	1989-08-08	82	0.942848	0.515042	Edridge et al. 2020 scaled using Gudbjartsson et al. 2020	anti-S IgG
6	HCoV-NL63	1987-05-18	84	1.30613	0.713486	Edridge et al. 2020 scaled using Gudbjartsson et al. 2020	anti-S IgG
6	HCoV-NL63	1989-05-18	84	0.978136	0.534318	Edridge et al. 2020 scaled using Gudbjartsson et al. 2020	anti-S IgG
6	HCoV-NL63	1991-08-07	84	0.952933	0.520551	Edridge et al. 2020 scaled using Gudbjartsson et al. 2020	anti-S IgG
6	HCoV-NL63	1995-07-11	84	0.853071	0.466	Edridge et al. 2020 scaled using Gudbjartsson et al. 2020	anti-S IgG
6	HCoV-NL63	1991-02-05	85	1.06222	0.580252	Edridge et al. 2020 scaled using Gudbjartsson et al. 2020	anti-S IgG
6	HCoV-NL63	1985-05-24	86	0.697021	0.380756	Edridge et al. 2020 scaled using Gudbjartsson et al. 2020	anti-S IgG
6	HCoV-NL63	1989-02-23	87	1.10518	0.603717	Edridge et al. 2020 scaled using Gudbjartsson et al. 2020	anti-S IgG
6	HCoV-NL63	1986-11-24	88	1.39564	0.762385	Edridge et al. 2020 scaled using Gudbjartsson et al. 2020	anti-S IgG
6	HCoV-NL63	1986-08-28	90	1.49902	0.818858	Edridge et al. 2020 scaled using Gudbjartsson et al. 2020	anti-S IgG
6	HCoV-NL63	1990-05-07	90	0.900034	0.491654	Edridge et al. 2020 scaled using Gudbjartsson et al. 2020	anti-S IgG
6	HCoV-NL63	1992-11-18	90	1.04769	0.572313	Edridge et al. 2020 scaled using Gudbjartsson et al. 2020	anti-S IgG
6	HCoV-NL63	1995-04-18	90	0.851392	0.465083	Edridge et al. 2020 scaled using Gudbjartsson et al. 2020	anti-S IgG
6	HCoV-NL63	1985-02-27	91	0.791506	0.432369	Edridge et al. 2020 scaled using Gudbjartsson et al. 2020	anti-S IgG
6	HCoV-NL63	1986-02-28	91	0.811469	0.443275	Edridge et al. 2020 scaled using Gudbjartsson et al. 2020	anti-S IgG
6	HCoV-NL63	1986-05-30	91	1.75299	0.95759	Edridge et al. 2020 scaled using Gudbjartsson et al. 2020	anti-S IgG
6	HCoV-NL63	1987-02-23	91	1.46632	0.800992	Edridge et al. 2020 scaled using Gudbjartsson et al. 2020	anti-S IgG
6	HCoV-NL63	1987-08-17	91	1.22709	0.670313	Edridge et al. 2020 scaled using Gudbjartsson et al. 2020	anti-S IgG
6	HCoV-NL63	1987-11-16	91	1.12264	0.613254	Edridge et al. 2020 scaled using Gudbjartsson et al. 2020	anti-S IgG
6	HCoV-NL63	1989-11-07	91	0.955151	0.521763	Edridge et al. 2020 scaled using Gudbjartsson et al. 2020	anti-S IgG
6	HCoV-NL63	1990-02-06	91	0.944195	0.515777	Edridge et al. 2020 scaled using Gudbjartsson et al. 2020	anti-S IgG
6	HCoV-NL63	1992-02-19	91	1.00064	0.546613	Edridge et al. 2020 scaled using Gudbjartsson et al. 2020	anti-S IgG
6	HCoV-NL63	1992-05-20	91	1.03163	0.563539	Edridge et al. 2020 scaled using Gudbjartsson et al. 2020	anti-S IgG
6	HCoV-NL63	1993-12-16	91	1.03972	0.567958	Edridge et al. 2020 scaled using Gudbjartsson et al. 2020	anti-S IgG
6	HCoV-NL63	1994-03-17	91	1.11959	0.61159	Edridge et al. 2020 scaled using Gudbjartsson et al. 2020	anti-S IgG
6	HCoV-NL63	1995-10-10	91	0.870407	0.47547	Edridge et al. 2020 scaled using Gudbjartsson et al. 2020	anti-S IgG
6	HCoV-NL63	1988-08-26	92	1.1443	0.625087	Edridge et al. 2020 scaled using Gudbjartsson et al. 2020	anti-S IgG
6	HCoV-NL63	1992-08-20	92	1.03708	0.566517	Edridge et al. 2020 scaled using Gudbjartsson et al. 2020	anti-S IgG
6	HCoV-NL63	1993-02-18	92	1.36381	0.744999	Edridge et al. 2020 scaled using Gudbjartsson et al. 2020	anti-S IgG
6	HCoV-NL63	1996-11-05	92	0.788041	0.430476	Edridge et al. 2020 scaled using Gudbjartsson et al. 2020	anti-S IgG
6	HCoV-NL63	1996-01-11	93	0.806983	0.440824	Edridge et al. 2020 scaled using Gudbjartsson et al. 2020	anti-S IgG
6	HCoV-NL63	1985-11-29	94	0.814615	0.444993	Edridge et al. 2020 scaled using Gudbjartsson et al. 2020	anti-S IgG
6	HCoV-NL63	1988-02-18	94	1.12476	0.614414	Edridge et al. 2020 scaled using Gudbjartsson et al. 2020	anti-S IgG
6	HCoV-NL63	1988-11-28	94	1.02964	0.562455	Edridge et al. 2020 scaled using Gudbjartsson et al. 2020	anti-S IgG
6	HCoV-NL63	1985-08-27	95	0.799455	0.436711	Edridge et al. 2020 scaled using Gudbjartsson et al. 2020	anti-S IgG
6	HCoV-NL63	1996-04-15	95	0.782925	0.427682	Edridge et al. 2020 scaled using Gudbjartsson et al. 2020	anti-S IgG
6	HCoV-NL63	1988-05-26	98	1.01655	0.555302	Edridge et al. 2020 scaled using Gudbjartsson et al. 2020	anti-S IgG
6	HCoV-NL63	1995-01-18	98	0.902451	0.492974	Edridge et al. 2020 scaled using Gudbjartsson et al. 2020	anti-S IgG
6	HCoV-NL63	1997-02-11	98	0.76792	0.419485	Edridge et al. 2020 scaled using Gudbjartsson et al. 2020	anti-S IgG
6	HCoV-NL63	1991-05-15	99	1.10414	0.60315	Edridge et al. 2020 scaled using Gudbjartsson et al. 2020	anti-S IgG
6	HCoV-NL63	1994-06-27	102	0.910384	0.497308	Edridge et al. 2020 scaled using Gudbjartsson et al. 2020	anti-S IgG
6	HCoV-NL63	1991-11-20	105	1.00789	0.550572	Edridge et al. 2020 scaled using Gudbjartsson et al. 2020	anti-S IgG
6	HCoV-NL63	1993-06-03	105	1.27649	0.697295	Edridge et al. 2020 scaled using Gudbjartsson et al. 2020	anti-S IgG
6	HCoV-NL63	1993-09-16	105	1.13918	0.62229	Edridge et al. 2020 scaled using Gudbjartsson et al. 2020	anti-S IgG
6	HCoV-NL63	1994-10-12	107	1.04291	0.569703	Edridge et al. 2020 scaled using Gudbjartsson et al. 2020	anti-S IgG
6	HCoV-NL63	1996-08-05	112	0.765169	0.417983	Edridge et al. 2020 scaled using Gudbjartsson et al. 2020	anti-S IgG
6	HCoV-NL63	1990-11-12	124	0.952133	0.520114	Edridge et al. 2020 scaled using Gudbjartsson et al. 2020	anti-S IgG
6	HCoV-NL63	1984-11-28	0	0.788057	0.430485	Edridge et al. 2020 scaled using Gudbjartsson et al. 2020	anti-S IgG
7	HCoV-NL63	1987-03-25	77	1.04619	0.571491	Edridge et al. 2020 scaled using Gudbjartsson et al. 2020	anti-S IgG
7	HCoV-NL63	1985-12-18	84	0.80848	0.441642	Edridge et al. 2020 scaled using Gudbjartsson et al. 2020	anti-S IgG
7	HCoV-NL63	1988-03-30	84	2.09932	1.14678	Edridge et al. 2020 scaled using Gudbjartsson et al. 2020	anti-S IgG
7	HCoV-NL63	1985-09-25	91	0.849749	0.464185	Edridge et al. 2020 scaled using Gudbjartsson et al. 2020	anti-S IgG
7	HCoV-NL63	1986-10-01	91	1.08804	0.594356	Edridge et al. 2020 scaled using Gudbjartsson et al. 2020	anti-S IgG
7	HCoV-NL63	1987-09-30	91	0.887883	0.485016	Edridge et al. 2020 scaled using Gudbjartsson et al. 2020	anti-S IgG
7	HCoV-NL63	1988-06-29	91	1.48575	0.81161	Edridge et al. 2020 scaled using Gudbjartsson et al. 2020	anti-S IgG
7	HCoV-NL63	1988-09-28	91	1.13079	0.617705	Edridge et al. 2020 scaled using Gudbjartsson et al. 2020	anti-S IgG
7	HCoV-NL63	1989-01-03	97	0.906256	0.495053	Edridge et al. 2020 scaled using Gudbjartsson et al. 2020	anti-S IgG
7	HCoV-NL63	1986-03-26	98	1.63032	0.890583	Edridge et al. 2020 scaled using Gudbjartsson et al. 2020	anti-S IgG
7	HCoV-NL63	1986-07-02	98	1.37512	0.751173	Edridge et al. 2020 scaled using Gudbjartsson et al. 2020	anti-S IgG
7	HCoV-NL63	1987-01-07	98	1.42865	0.780418	Edridge et al. 2020 scaled using Gudbjartsson et al. 2020	anti-S IgG
7	HCoV-NL63	1987-07-01	98	0.930417	0.508251	Edridge et al. 2020 scaled using Gudbjartsson et al. 2020	anti-S IgG
7	HCoV-NL63	1988-01-06	98	0.719424	0.392994	Edridge et al. 2020 scaled using Gudbjartsson et al. 2020	anti-S IgG
7	HCoV-NL63	1994-06-28	172	1.20213	0.65668	Edridge et al. 2020 scaled using Gudbjartsson et al. 2020	anti-S IgG
7	HCoV-NL63	1991-06-13	175	0.681814	0.372449	Edridge et al. 2020 scaled using Gudbjartsson et al. 2020	anti-S IgG
7	HCoV-NL63	1993-07-02	175	1.19172	0.650993	Edridge et al. 2020 scaled using Gudbjartsson et al. 2020	anti-S IgG
7	HCoV-NL63	1995-06-30	175	0.850608	0.464654	Edridge et al. 2020 scaled using Gudbjartsson et al. 2020	anti-S IgG
7	HCoV-NL63	1996-06-26	175	0.905465	0.494621	Edridge et al. 2020 scaled using Gudbjartsson et al. 2020	anti-S IgG
7	HCoV-NL63	1996-12-18	175	0.68894	0.376342	Edridge et al. 2020 scaled using Gudbjartsson et al. 2020	anti-S IgG
7	HCoV-NL63	1989-07-03	181	0.770594	0.420946	Edridge et al. 2020 scaled using Gudbjartsson et al. 2020	anti-S IgG
7	HCoV-NL63	1990-12-20	183	0.864129	0.47204	Edridge et al. 2020 scaled using Gudbjartsson et al. 2020	anti-S IgG
7	HCoV-NL63	1991-12-16	186	0.803748	0.439057	Edridge et al. 2020 scaled using Gudbjartsson et al. 2020	anti-S IgG
7	HCoV-NL63	1996-01-03	187	0.893274	0.487961	Edridge et al. 2020 scaled using Gudbjartsson et al. 2020	anti-S IgG
7	HCoV-NL63	1994-01-07	189	0.915101	0.499885	Edridge et al. 2020 scaled using Gudbjartsson et al. 2020	anti-S IgG
7	HCoV-NL63	1993-01-08	190	1.00747	0.55034	Edridge et al. 2020 scaled using Gudbjartsson et al. 2020	anti-S IgG
7	HCoV-NL63	1995-01-06	192	0.970218	0.529993	Edridge et al. 2020 scaled using Gudbjartsson et al. 2020	anti-S IgG
7	HCoV-NL63	1992-07-02	199	0.651883	0.356099	Edridge et al. 2020 scaled using Gudbjartsson et al. 2020	anti-S IgG
7	HCoV-NL63	1990-06-20	352	0.797997	0.435915	Edridge et al. 2020 scaled using Gudbjartsson et al. 2020	anti-S IgG
7	HCoV-NL63	1985-06-26	0	0.767612	0.419317	Edridge et al. 2020 scaled using Gudbjartsson et al. 2020	anti-S IgG
8	HCoV-NL63	1987-09-07	84	1.08617	0.593331	Edridge et al. 2020 scaled using Gudbjartsson et al. 2020	anti-S IgG
8	HCoV-NL63	1986-12-08	91	0.97763	0.534042	Edridge et al. 2020 scaled using Gudbjartsson et al. 2020	anti-S IgG
8	HCoV-NL63	1988-03-14	91	0.970827	0.530326	Edridge et al. 2020 scaled using Gudbjartsson et al. 2020	anti-S IgG
8	HCoV-NL63	1988-06-13	91	1.08082	0.590412	Edridge et al. 2020 scaled using Gudbjartsson et al. 2020	anti-S IgG
8	HCoV-NL63	1988-12-16	91	1.02528	0.56007	Edridge et al. 2020 scaled using Gudbjartsson et al. 2020	anti-S IgG
8	HCoV-NL63	1987-06-15	94	1.10647	0.604424	Edridge et al. 2020 scaled using Gudbjartsson et al. 2020	anti-S IgG
8	HCoV-NL63	1987-03-13	95	0.935974	0.511287	Edridge et al. 2020 scaled using Gudbjartsson et al. 2020	anti-S IgG
8	HCoV-NL63	1988-09-16	95	1.06749	0.583127	Edridge et al. 2020 scaled using Gudbjartsson et al. 2020	anti-S IgG
8	HCoV-NL63	1987-12-14	98	1.07668	0.58815	Edridge et al. 2020 scaled using Gudbjartsson et al. 2020	anti-S IgG
8	HCoV-NL63	2011-05-09	147	0.991609	0.541678	Edridge et al. 2020 scaled using Gudbjartsson et al. 2020	anti-S IgG
8	HCoV-NL63	1996-12-16	160	1.08558	0.59301	Edridge et al. 2020 scaled using Gudbjartsson et al. 2020	anti-S IgG
8	HCoV-NL63	1993-12-13	168	1.02535	0.560107	Edridge et al. 2020 scaled using Gudbjartsson et al. 2020	anti-S IgG
8	HCoV-NL63	1996-07-09	172	1.1585	0.632846	Edridge et al. 2020 scaled using Gudbjartsson et al. 2020	anti-S IgG
8	HCoV-NL63	1989-06-09	175	0.907798	0.495895	Edridge et al. 2020 scaled using Gudbjartsson et al. 2020	anti-S IgG
8	HCoV-NL63	2004-10-11	175	0.853006	0.465965	Edridge et al. 2020 scaled using Gudbjartsson et al. 2020	anti-S IgG
8	HCoV-NL63	2008-10-13	175	0.723197	0.395055	Edridge et al. 2020 scaled using Gudbjartsson et al. 2020	anti-S IgG
8	HCoV-NL63	2009-04-06	175	1.41075	0.770639	Edridge et al. 2020 scaled using Gudbjartsson et al. 2020	anti-S IgG
8	HCoV-NL63	1990-06-15	182	0.966153	0.527773	Edridge et al. 2020 scaled using Gudbjartsson et al. 2020	anti-S IgG
8	HCoV-NL63	1991-12-09	182	1.10872	0.605653	Edridge et al. 2020 scaled using Gudbjartsson et al. 2020	anti-S IgG
8	HCoV-NL63	1995-01-16	182	0.934179	0.510306	Edridge et al. 2020 scaled using Gudbjartsson et al. 2020	anti-S IgG
8	HCoV-NL63	1995-07-17	182	0.872767	0.476759	Edridge et al. 2020 scaled using Gudbjartsson et al. 2020	anti-S IgG
8	HCoV-NL63	2005-04-11	182	0.800174	0.437104	Edridge et al. 2020 scaled using Gudbjartsson et al. 2020	anti-S IgG
8	HCoV-NL63	2007-09-24	182	0.844264	0.461189	Edridge et al. 2020 scaled using Gudbjartsson et al. 2020	anti-S IgG
8	HCoV-NL63	2009-10-05	182	1.22327	0.668226	Edridge et al. 2020 scaled using Gudbjartsson et al. 2020	anti-S IgG
8	HCoV-NL63	2011-11-07	182	0.942678	0.514949	Edridge et al. 2020 scaled using Gudbjartsson et al. 2020	anti-S IgG
8	HCoV-NL63	2013-01-07	182	0.923801	0.504637	Edridge et al. 2020 scaled using Gudbjartsson et al. 2020	anti-S IgG
8	HCoV-NL63	2013-07-08	182	0.908783	0.496434	Edridge et al. 2020 scaled using Gudbjartsson et al. 2020	anti-S IgG
8	HCoV-NL63	1992-06-10	184	1.10067	0.601252	Edridge et al. 2020 scaled using Gudbjartsson et al. 2020	anti-S IgG
8	HCoV-NL63	1996-01-19	186	0.904937	0.494332	Edridge et al. 2020 scaled using Gudbjartsson et al. 2020	anti-S IgG
8	HCoV-NL63	1989-12-15	189	0.939027	0.512954	Edridge et al. 2020 scaled using Gudbjartsson et al. 2020	anti-S IgG
8	HCoV-NL63	1993-06-28	189	0.989982	0.540789	Edridge et al. 2020 scaled using Gudbjartsson et al. 2020	anti-S IgG
8	HCoV-NL63	2003-10-13	189	0.944138	0.515746	Edridge et al. 2020 scaled using Gudbjartsson et al. 2020	anti-S IgG
8	HCoV-NL63	2004-04-19	189	0.872599	0.476668	Edridge et al. 2020 scaled using Gudbjartsson et al. 2020	anti-S IgG
8	HCoV-NL63	2005-10-17	189	0.823014	0.449581	Edridge et al. 2020 scaled using Gudbjartsson et al. 2020	anti-S IgG
8	HCoV-NL63	2006-04-24	189	0.95641	0.52245	Edridge et al. 2020 scaled using Gudbjartsson et al. 2020	anti-S IgG
8	HCoV-NL63	2010-12-13	189	1.08644	0.593479	Edridge et al. 2020 scaled using Gudbjartsson et al. 2020	anti-S IgG
8	HCoV-NL63	1992-12-21	194	0.928776	0.507355	Edridge et al. 2020 scaled using Gudbjartsson et al. 2020	anti-S IgG
8	HCoV-NL63	2008-04-21	210	0.796117	0.434888	Edridge et al. 2020 scaled using Gudbjartsson et al. 2020	anti-S IgG
8	HCoV-NL63	1994-07-18	217	0.884386	0.483106	Edridge et al. 2020 scaled using Gudbjartsson et al. 2020	anti-S IgG
8	HCoV-NL63	2010-06-07	245	1.18612	0.647931	Edridge et al. 2020 scaled using Gudbjartsson et al. 2020	anti-S IgG
8	HCoV-NL63	2012-07-09	245	0.879157	0.48025	Edridge et al. 2020 scaled using Gudbjartsson et al. 2020	anti-S IgG
8	HCoV-NL63	2007-03-26	336	0.829878	0.453331	Edridge et al. 2020 scaled using Gudbjartsson et al. 2020	anti-S IgG
8	HCoV-NL63	1991-06-10	360	1.12728	0.615787	Edridge et al. 2020 scaled using Gudbjartsson et al. 2020	anti-S IgG
8	HCoV-NL63	2014-07-14	371	1.17203	0.640238	Edridge et al. 2020 scaled using Gudbjartsson et al. 2020	anti-S IgG
8	HCoV-NL63	1986-09-08	0	1.15562	0.631269	Edridge et al. 2020 scaled using Gudbjartsson et al. 2020	anti-S IgG
9	HCoV-NL63	1988-08-10	62	0.637531	0.348259	Edridge et al. 2020 scaled using Gudbjartsson et al. 2020	anti-S IgG
9	HCoV-NL63	1986-11-17	84	0.964051	0.526624	Edridge et al. 2020 scaled using Gudbjartsson et al. 2020	anti-S IgG
9	HCoV-NL63	1987-11-11	86	0.724016	0.395502	Edridge et al. 2020 scaled using Gudbjartsson et al. 2020	anti-S IgG
9	HCoV-NL63	1985-08-16	88	1.26454	0.690769	Edridge et al. 2020 scaled using Gudbjartsson et al. 2020	anti-S IgG
9	HCoV-NL63	1988-02-09	90	0.698785	0.38172	Edridge et al. 2020 scaled using Gudbjartsson et al. 2020	anti-S IgG
9	HCoV-NL63	1985-11-15	91	1.06413	0.581295	Edridge et al. 2020 scaled using Gudbjartsson et al. 2020	anti-S IgG
9	HCoV-NL63	1986-02-14	91	1.16574	0.636799	Edridge et al. 2020 scaled using Gudbjartsson et al. 2020	anti-S IgG
9	HCoV-NL63	1987-02-16	91	0.88601	0.483993	Edridge et al. 2020 scaled using Gudbjartsson et al. 2020	anti-S IgG
9	HCoV-NL63	1987-05-18	91	0.900572	0.491948	Edridge et al. 2020 scaled using Gudbjartsson et al. 2020	anti-S IgG
9	HCoV-NL63	1987-08-17	91	0.821287	0.448638	Edridge et al. 2020 scaled using Gudbjartsson et al. 2020	anti-S IgG
9	HCoV-NL63	1985-02-15	93	1.52848	0.834952	Edridge et al. 2020 scaled using Gudbjartsson et al. 2020	anti-S IgG
9	HCoV-NL63	1985-05-20	94	1.47299	0.804638	Edridge et al. 2020 scaled using Gudbjartsson et al. 2020	anti-S IgG
9	HCoV-NL63	1986-05-21	96	1.05702	0.577407	Edridge et al. 2020 scaled using Gudbjartsson et al. 2020	anti-S IgG
9	HCoV-NL63	1986-08-25	96	1.03518	0.565481	Edridge et al. 2020 scaled using Gudbjartsson et al. 2020	anti-S IgG
9	HCoV-NL63	1988-11-14	96	0.70791	0.386704	Edridge et al. 2020 scaled using Gudbjartsson et al. 2020	anti-S IgG
9	HCoV-NL63	1988-06-09	121	0.654414	0.357482	Edridge et al. 2020 scaled using Gudbjartsson et al. 2020	anti-S IgG
9	HCoV-NL63	2017-04-24	130	2.39422	1.30787	Edridge et al. 2020 scaled using Gudbjartsson et al. 2020	anti-S IgG
9	HCoV-NL63	2017-09-26	155	1.59323	0.870323	Edridge et al. 2020 scaled using Gudbjartsson et al. 2020	anti-S IgG
9	HCoV-NL63	1989-11-06	160	0.780462	0.426337	Edridge et al. 2020 scaled using Gudbjartsson et al. 2020	anti-S IgG
9	HCoV-NL63	1991-11-04	165	0.478	0.261113	Edridge et al. 2020 scaled using Gudbjartsson et al. 2020	anti-S IgG
9	HCoV-NL63	2010-04-01	175	0.938119	0.512458	Edridge et al. 2020 scaled using Gudbjartsson et al. 2020	anti-S IgG
9	HCoV-NL63	2016-12-15	175	1.00262	0.547692	Edridge et al. 2020 scaled using Gudbjartsson et al. 2020	anti-S IgG
9	HCoV-NL63	1990-11-06	176	0.605775	0.330912	Edridge et al. 2020 scaled using Gudbjartsson et al. 2020	anti-S IgG
9	HCoV-NL63	1996-05-30	178	0.60245	0.329095	Edridge et al. 2020 scaled using Gudbjartsson et al. 2020	anti-S IgG
9	HCoV-NL63	2011-09-29	178	1.42598	0.778958	Edridge et al. 2020 scaled using Gudbjartsson et al. 2020	anti-S IgG
9	HCoV-NL63	2014-12-11	178	1.25049	0.683093	Edridge et al. 2020 scaled using Gudbjartsson et al. 2020	anti-S IgG
9	HCoV-NL63	2005-04-11	181	0.724049	0.39552	Edridge et al. 2020 scaled using Gudbjartsson et al. 2020	anti-S IgG
9	HCoV-NL63	2007-10-08	181	1.23896	0.676796	Edridge et al. 2020 scaled using Gudbjartsson et al. 2020	anti-S IgG
9	HCoV-NL63	1995-05-30	182	0.753141	0.411412	Edridge et al. 2020 scaled using Gudbjartsson et al. 2020	anti-S IgG
9	HCoV-NL63	2004-10-12	182	0.763566	0.417107	Edridge et al. 2020 scaled using Gudbjartsson et al. 2020	anti-S IgG
9	HCoV-NL63	2005-10-10	182	0.688153	0.375912	Edridge et al. 2020 scaled using Gudbjartsson et al. 2020	anti-S IgG
9	HCoV-NL63	2006-10-10	182	1.57623	0.861035	Edridge et al. 2020 scaled using Gudbjartsson et al. 2020	anti-S IgG
9	HCoV-NL63	2007-04-10	182	1.28093	0.699723	Edridge et al. 2020 scaled using Gudbjartsson et al. 2020	anti-S IgG
9	HCoV-NL63	2008-04-07	182	1.19115	0.650678	Edridge et al. 2020 scaled using Gudbjartsson et al. 2020	anti-S IgG
9	HCoV-NL63	2009-04-09	182	1.09678	0.599129	Edridge et al. 2020 scaled using Gudbjartsson et al. 2020	anti-S IgG
9	HCoV-NL63	2009-10-08	182	0.953753	0.520999	Edridge et al. 2020 scaled using Gudbjartsson et al. 2020	anti-S IgG
9	HCoV-NL63	2011-04-04	182	1.90885	1.04273	Edridge et al. 2020 scaled using Gudbjartsson et al. 2020	anti-S IgG
9	HCoV-NL63	2013-06-03	182	1.11027	0.606496	Edridge et al. 2020 scaled using Gudbjartsson et al. 2020	anti-S IgG
9	HCoV-NL63	2014-06-16	182	1.44913	0.791604	Edridge et al. 2020 scaled using Gudbjartsson et al. 2020	anti-S IgG
9	HCoV-NL63	2015-06-11	182	1.15645	0.631726	Edridge et al. 2020 scaled using Gudbjartsson et al. 2020	anti-S IgG
9	HCoV-NL63	2018-03-27	182	1.2372	0.675836	Edridge et al. 2020 scaled using Gudbjartsson et al. 2020	anti-S IgG
9	HCoV-NL63	1992-11-09	183	0.809953	0.442446	Edridge et al. 2020 scaled using Gudbjartsson et al. 2020	anti-S IgG
9	HCoV-NL63	1994-05-24	183	1.11977	0.611687	Edridge et al. 2020 scaled using Gudbjartsson et al. 2020	anti-S IgG
9	HCoV-NL63	2004-04-13	183	0.903601	0.493603	Edridge et al. 2020 scaled using Gudbjartsson et al. 2020	anti-S IgG
9	HCoV-NL63	2006-04-11	183	0.501408	0.2739	Edridge et al. 2020 scaled using Gudbjartsson et al. 2020	anti-S IgG
9	HCoV-NL63	2018-09-27	184	1.11263	0.607788	Edridge et al. 2020 scaled using Gudbjartsson et al. 2020	anti-S IgG
9	HCoV-NL63	2008-10-09	185	1.10289	0.602467	Edridge et al. 2020 scaled using Gudbjartsson et al. 2020	anti-S IgG
9	HCoV-NL63	2003-10-13	186	0.611702	0.334149	Edridge et al. 2020 scaled using Gudbjartsson et al. 2020	anti-S IgG
9	HCoV-NL63	2010-10-04	186	1.0919	0.596465	Edridge et al. 2020 scaled using Gudbjartsson et al. 2020	anti-S IgG
9	HCoV-NL63	1996-12-03	187	0.583192	0.318576	Edridge et al. 2020 scaled using Gudbjartsson et al. 2020	anti-S IgG
9	HCoV-NL63	2019-10-08	187	1.67851	0.916905	Edridge et al. 2020 scaled using Gudbjartsson et al. 2020	anti-S IgG
9	HCoV-NL63	1992-05-10	188	1.15783	0.632481	Edridge et al. 2020 scaled using Gudbjartsson et al. 2020	anti-S IgG
9	HCoV-NL63	1995-12-04	188	0.676619	0.369611	Edridge et al. 2020 scaled using Gudbjartsson et al. 2020	anti-S IgG
9	HCoV-NL63	1990-05-14	189	0.655832	0.358256	Edridge et al. 2020 scaled using Gudbjartsson et al. 2020	anti-S IgG
9	HCoV-NL63	1994-11-29	189	0.983721	0.537369	Edridge et al. 2020 scaled using Gudbjartsson et al. 2020	anti-S IgG
9	HCoV-NL63	2015-12-17	189	1.01968	0.557014	Edridge et al. 2020 scaled using Gudbjartsson et al. 2020	anti-S IgG
9	HCoV-NL63	2016-06-23	189	1.09904	0.600366	Edridge et al. 2020 scaled using Gudbjartsson et al. 2020	anti-S IgG
9	HCoV-NL63	2019-04-04	189	1.82892	0.999067	Edridge et al. 2020 scaled using Gudbjartsson et al. 2020	anti-S IgG
9	HCoV-NL63	2013-12-16	196	1.05452	0.576046	Edridge et al. 2020 scaled using Gudbjartsson et al. 2020	anti-S IgG
9	HCoV-NL63	1989-05-30	197	0.877621	0.479411	Edridge et al. 2020 scaled using Gudbjartsson et al. 2020	anti-S IgG
9	HCoV-NL63	1991-05-23	198	0.534565	0.292013	Edridge et al. 2020 scaled using Gudbjartsson et al. 2020	anti-S IgG
9	HCoV-NL63	2012-04-16	200	1.51503	0.827604	Edridge et al. 2020 scaled using Gudbjartsson et al. 2020	anti-S IgG
9	HCoV-NL63	2012-12-03	231	1.12573	0.614943	Edridge et al. 2020 scaled using Gudbjartsson et al. 2020	anti-S IgG
9	HCoV-NL63	1993-11-22	378	1.41021	0.770343	Edridge et al. 2020 scaled using Gudbjartsson et al. 2020	anti-S IgG
9	HCoV-NL63	1984-11-14	0	1.70073	0.929045	Edridge et al. 2020 scaled using Gudbjartsson et al. 2020	anti-S IgG
10	HCoV-NL63	1988-02-11	79	1.13963	0.622539	Edridge et al. 2020 scaled using Gudbjartsson et al. 2020	anti-S IgG
10	HCoV-NL63	1986-08-11	80	1.07408	0.586731	Edridge et al. 2020 scaled using Gudbjartsson et al. 2020	anti-S IgG
10	HCoV-NL63	1987-05-21	86	1.36954	0.748125	Edridge et al. 2020 scaled using Gudbjartsson et al. 2020	anti-S IgG
10	HCoV-NL63	1987-11-24	89	1.18551	0.647598	Edridge et al. 2020 scaled using Gudbjartsson et al. 2020	anti-S IgG
10	HCoV-NL63	1985-11-22	91	1.24417	0.679641	Edridge et al. 2020 scaled using Gudbjartsson et al. 2020	anti-S IgG
10	HCoV-NL63	1986-02-21	91	1.18331	0.646397	Edridge et al. 2020 scaled using Gudbjartsson et al. 2020	anti-S IgG
10	HCoV-NL63	1986-05-23	91	0.995822	0.54398	Edridge et al. 2020 scaled using Gudbjartsson et al. 2020	anti-S IgG
10	HCoV-NL63	1988-08-18	91	1.21488	0.663643	Edridge et al. 2020 scaled using Gudbjartsson et al. 2020	anti-S IgG
10	HCoV-NL63	1988-11-17	91	1.2404	0.677585	Edridge et al. 2020 scaled using Gudbjartsson et al. 2020	anti-S IgG
10	HCoV-NL63	1986-11-13	94	1.81244	0.990069	Edridge et al. 2020 scaled using Gudbjartsson et al. 2020	anti-S IgG
10	HCoV-NL63	1987-08-27	98	1.2324	0.673211	Edridge et al. 2020 scaled using Gudbjartsson et al. 2020	anti-S IgG
10	HCoV-NL63	1988-05-19	98	1.06533	0.581949	Edridge et al. 2020 scaled using Gudbjartsson et al. 2020	anti-S IgG
10	HCoV-NL63	1987-02-24	103	1.41233	0.771503	Edridge et al. 2020 scaled using Gudbjartsson et al. 2020	anti-S IgG
10	HCoV-NL63	1985-08-23	121	1.37949	0.753561	Edridge et al. 2020 scaled using Gudbjartsson et al. 2020	anti-S IgG
10	HCoV-NL63	1992-11-06	165	0.993835	0.542894	Edridge et al. 2020 scaled using Gudbjartsson et al. 2020	anti-S IgG
10	HCoV-NL63	2005-04-12	169	0.812102	0.44362	Edridge et al. 2020 scaled using Gudbjartsson et al. 2020	anti-S IgG
10	HCoV-NL63	1990-05-21	175	1.16173	0.634609	Edridge et al. 2020 scaled using Gudbjartsson et al. 2020	anti-S IgG
10	HCoV-NL63	1994-11-07	175	0.935622	0.511095	Edridge et al. 2020 scaled using Gudbjartsson et al. 2020	anti-S IgG
10	HCoV-NL63	2005-10-10	181	0.755377	0.412633	Edridge et al. 2020 scaled using Gudbjartsson et al. 2020	anti-S IgG
10	HCoV-NL63	2007-10-08	181	0.798819	0.436364	Edridge et al. 2020 scaled using Gudbjartsson et al. 2020	anti-S IgG
10	HCoV-NL63	1989-11-27	182	1.1456	0.625798	Edridge et al. 2020 scaled using Gudbjartsson et al. 2020	anti-S IgG
10	HCoV-NL63	1990-11-19	182	1.07394	0.58665	Edridge et al. 2020 scaled using Gudbjartsson et al. 2020	anti-S IgG
10	HCoV-NL63	1992-05-25	182	1.0007	0.546646	Edridge et al. 2020 scaled using Gudbjartsson et al. 2020	anti-S IgG
10	HCoV-NL63	1993-11-08	182	0.988275	0.539857	Edridge et al. 2020 scaled using Gudbjartsson et al. 2020	anti-S IgG
10	HCoV-NL63	1995-05-08	182	0.877754	0.479484	Edridge et al. 2020 scaled using Gudbjartsson et al. 2020	anti-S IgG
10	HCoV-NL63	1995-11-06	182	0.863027	0.471439	Edridge et al. 2020 scaled using Gudbjartsson et al. 2020	anti-S IgG
10	HCoV-NL63	1996-11-11	182	0.854025	0.466521	Edridge et al. 2020 scaled using Gudbjartsson et al. 2020	anti-S IgG
10	HCoV-NL63	2003-10-27	182	0.841222	0.459527	Edridge et al. 2020 scaled using Gudbjartsson et al. 2020	anti-S IgG
10	HCoV-NL63	2004-04-26	182	0.787859	0.430377	Edridge et al. 2020 scaled using Gudbjartsson et al. 2020	anti-S IgG
10	HCoV-NL63	2004-10-25	182	0.836177	0.456771	Edridge et al. 2020 scaled using Gudbjartsson et al. 2020	anti-S IgG
10	HCoV-NL63	2006-04-10	182	0.740469	0.40449	Edridge et al. 2020 scaled using Gudbjartsson et al. 2020	anti-S IgG
10	HCoV-NL63	2006-10-09	182	0.695945	0.380168	Edridge et al. 2020 scaled using Gudbjartsson et al. 2020	anti-S IgG
10	HCoV-NL63	2008-04-07	182	0.741043	0.404803	Edridge et al. 2020 scaled using Gudbjartsson et al. 2020	anti-S IgG
10	HCoV-NL63	2008-10-06	182	0.673262	0.367777	Edridge et al. 2020 scaled using Gudbjartsson et al. 2020	anti-S IgG
10	HCoV-NL63	2009-04-06	182	0.652253	0.356301	Edridge et al. 2020 scaled using Gudbjartsson et al. 2020	anti-S IgG
10	HCoV-NL63	2009-10-05	182	0.594215	0.324597	Edridge et al. 2020 scaled using Gudbjartsson et al. 2020	anti-S IgG
10	HCoV-NL63	2011-03-21	182	0.969932	0.529837	Edridge et al. 2020 scaled using Gudbjartsson et al. 2020	anti-S IgG
10	HCoV-NL63	1991-05-21	183	1.26453	0.690763	Edridge et al. 2020 scaled using Gudbjartsson et al. 2020	anti-S IgG
10	HCoV-NL63	2007-04-10	183	0.801268	0.437702	Edridge et al. 2020 scaled using Gudbjartsson et al. 2020	anti-S IgG
10	HCoV-NL63	1993-05-10	185	1.01481	0.554354	Edridge et al. 2020 scaled using Gudbjartsson et al. 2020	anti-S IgG
10	HCoV-NL63	1991-11-25	188	1.01461	0.554245	Edridge et al. 2020 scaled using Gudbjartsson et al. 2020	anti-S IgG
10	HCoV-NL63	1994-05-16	189	1.23038	0.672108	Edridge et al. 2020 scaled using Gudbjartsson et al. 2020	anti-S IgG
10	HCoV-NL63	1996-05-13	189	0.884252	0.483033	Edridge et al. 2020 scaled using Gudbjartsson et al. 2020	anti-S IgG
10	HCoV-NL63	1989-05-29	193	1.20068	0.655886	Edridge et al. 2020 scaled using Gudbjartsson et al. 2020	anti-S IgG
10	HCoV-NL63	2010-09-20	350	0.669604	0.365779	Edridge et al. 2020 scaled using Gudbjartsson et al. 2020	anti-S IgG
10	HCoV-NL63	1985-04-24	0	0.950845	0.51941	Edridge et al. 2020 scaled using Gudbjartsson et al. 2020	anti-S IgG
1	HCoV-229E	1988-12-14	77	1.21539	0.472881	Edridge et al. 2020 scaled using Gudbjartsson et al. 2020	anti-S IgG
1	HCoV-229E	1987-08-20	80	1.09826	0.427309	Edridge et al. 2020 scaled using Gudbjartsson et al. 2020	anti-S IgG
1	HCoV-229E	1986-11-26	82	0.762518	0.296679	Edridge et al. 2020 scaled using Gudbjartsson et al. 2020	anti-S IgG
1	HCoV-229E	1988-05-19	84	0.926253	0.360385	Edridge et al. 2020 scaled using Gudbjartsson et al. 2020	anti-S IgG
1	HCoV-229E	1987-06-01	89	1.97413	0.768089	Edridge et al. 2020 scaled using Gudbjartsson et al. 2020	anti-S IgG
1	HCoV-229E	1987-11-19	91	1.00531	0.391146	Edridge et al. 2020 scaled using Gudbjartsson et al. 2020	anti-S IgG
1	HCoV-229E	1987-03-04	98	0.702607	0.273369	Edridge et al. 2020 scaled using Gudbjartsson et al. 2020	anti-S IgG
1	HCoV-229E	1988-02-25	98	0.903371	0.351482	Edridge et al. 2020 scaled using Gudbjartsson et al. 2020	anti-S IgG
1	HCoV-229E	1986-09-05	99	0.698786	0.271882	Edridge et al. 2020 scaled using Gudbjartsson et al. 2020	anti-S IgG
1	HCoV-229E	1986-05-29	104	0.617718	0.240341	Edridge et al. 2020 scaled using Gudbjartsson et al. 2020	anti-S IgG
1	HCoV-229E	2008-11-19	126	0.950249	0.369721	Edridge et al. 2020 scaled using Gudbjartsson et al. 2020	anti-S IgG
1	HCoV-229E	1988-09-28	132	1.213	0.471954	Edridge et al. 2020 scaled using Gudbjartsson et al. 2020	anti-S IgG
1	HCoV-229E	1996-12-02	175	0.801007	0.311654	Edridge et al. 2020 scaled using Gudbjartsson et al. 2020	anti-S IgG
1	HCoV-229E	2006-04-26	175	1.12058	0.435993	Edridge et al. 2020 scaled using Gudbjartsson et al. 2020	anti-S IgG
1	HCoV-229E	1991-12-20	177	0.87099	0.338883	Edridge et al. 2020 scaled using Gudbjartsson et al. 2020	anti-S IgG
1	HCoV-229E	2005-04-20	177	1.12492	0.437681	Edridge et al. 2020 scaled using Gudbjartsson et al. 2020	anti-S IgG
1	HCoV-229E	1986-02-14	178	0.709271	0.275962	Edridge et al. 2020 scaled using Gudbjartsson et al. 2020	anti-S IgG
1	HCoV-229E	1995-12-11	179	0.985894	0.38359	Edridge et al. 2020 scaled using Gudbjartsson et al. 2020	anti-S IgG
1	HCoV-229E	2009-05-18	180	0.859197	0.334295	Edridge et al. 2020 scaled using Gudbjartsson et al. 2020	anti-S IgG
1	HCoV-229E	1993-12-09	181	0.752649	0.292839	Edridge et al. 2020 scaled using Gudbjartsson et al. 2020	anti-S IgG
1	HCoV-229E	1993-06-11	182	0.823409	0.320371	Edridge et al. 2020 scaled using Gudbjartsson et al. 2020	anti-S IgG
1	HCoV-229E	1994-06-09	182	0.810898	0.315503	Edridge et al. 2020 scaled using Gudbjartsson et al. 2020	anti-S IgG
1	HCoV-229E	1994-12-08	182	1.05416	0.410152	Edridge et al. 2020 scaled using Gudbjartsson et al. 2020	anti-S IgG
1	HCoV-229E	1996-06-10	182	0.937236	0.364658	Edridge et al. 2020 scaled using Gudbjartsson et al. 2020	anti-S IgG
1	HCoV-229E	2003-10-27	182	1.0409	0.404993	Edridge et al. 2020 scaled using Gudbjartsson et al. 2020	anti-S IgG
1	HCoV-229E	2004-04-26	182	0.869514	0.338309	Edridge et al. 2020 scaled using Gudbjartsson et al. 2020	anti-S IgG
1	HCoV-229E	2004-10-25	182	1.06021	0.412505	Edridge et al. 2020 scaled using Gudbjartsson et al. 2020	anti-S IgG
1	HCoV-229E	2006-10-25	182	1.42032	0.552615	Edridge et al. 2020 scaled using Gudbjartsson et al. 2020	anti-S IgG
1	HCoV-229E	2007-04-25	182	1.21713	0.473558	Edridge et al. 2020 scaled using Gudbjartsson et al. 2020	anti-S IgG
1	HCoV-229E	1990-12-17	189	0.912688	0.355107	Edridge et al. 2020 scaled using Gudbjartsson et al. 2020	anti-S IgG
1	HCoV-229E	1995-06-15	189	0.734274	0.28569	Edridge et al. 2020 scaled using Gudbjartsson et al. 2020	anti-S IgG
1	HCoV-229E	1991-06-26	191	0.846944	0.329527	Edridge et al. 2020 scaled using Gudbjartsson et al. 2020	anti-S IgG
1	HCoV-229E	2005-11-02	196	1.212	0.471561	Edridge et al. 2020 scaled using Gudbjartsson et al. 2020	anti-S IgG
1	HCoV-229E	1990-06-11	209	1.04295	0.405791	Edridge et al. 2020 scaled using Gudbjartsson et al. 2020	anti-S IgG
1	HCoV-229E	2010-04-01	318	0.849737	0.330614	Edridge et al. 2020 scaled using Gudbjartsson et al. 2020	anti-S IgG
1	HCoV-229E	1989-11-14	335	1.04384	0.406135	Edridge et al. 2020 scaled using Gudbjartsson et al. 2020	anti-S IgG
1	HCoV-229E	1992-12-11	357	0.791354	0.307898	Edridge et al. 2020 scaled using Gudbjartsson et al. 2020	anti-S IgG
1	HCoV-229E	2013-04-09	363	0.929824	0.361774	Edridge et al. 2020 scaled using Gudbjartsson et al. 2020	anti-S IgG
1	HCoV-229E	2012-04-11	365	0.924799	0.359819	Edridge et al. 2020 scaled using Gudbjartsson et al. 2020	anti-S IgG
1	HCoV-229E	2014-04-15	371	6.28088	2.44375	Edridge et al. 2020 scaled using Gudbjartsson et al. 2020	anti-S IgG
1	HCoV-229E	2011-04-12	376	0.872302	0.339393	Edridge et al. 2020 scaled using Gudbjartsson et al. 2020	anti-S IgG
1	HCoV-229E	2015-04-28	378	2.08102	0.809681	Edridge et al. 2020 scaled using Gudbjartsson et al. 2020	anti-S IgG
1	HCoV-229E	2008-07-16	448	0.852319	0.331619	Edridge et al. 2020 scaled using Gudbjartsson et al. 2020	anti-S IgG
1	HCoV-229E	2017-08-30	855	1.45823	0.567365	Edridge et al. 2020 scaled using Gudbjartsson et al. 2020	anti-S IgG
1	HCoV-229E	1985-08-20	0	0.614941	0.23926	Edridge et al. 2020 scaled using Gudbjartsson et al. 2020	anti-S IgG
2	HCoV-229E	1986-09-18	84	0.662736	0.257856	Edridge et al. 2020 scaled using Gudbjartsson et al. 2020	anti-S IgG
2	HCoV-229E	1985-05-31	91	0.765329	0.297773	Edridge et al. 2020 scaled using Gudbjartsson et al. 2020	anti-S IgG
2	HCoV-229E	1985-12-05	91	0.743969	0.289462	Edridge et al. 2020 scaled using Gudbjartsson et al. 2020	anti-S IgG
2	HCoV-229E	1986-12-18	91	0.659634	0.256649	Edridge et al. 2020 scaled using Gudbjartsson et al. 2020	anti-S IgG
2	HCoV-229E	1987-03-19	91	0.689289	0.268187	Edridge et al. 2020 scaled using Gudbjartsson et al. 2020	anti-S IgG
2	HCoV-229E	1988-03-03	91	0.61465	0.239147	Edridge et al. 2020 scaled using Gudbjartsson et al. 2020	anti-S IgG
2	HCoV-229E	1988-06-02	91	0.701776	0.273046	Edridge et al. 2020 scaled using Gudbjartsson et al. 2020	anti-S IgG
2	HCoV-229E	1988-12-08	93	0.62132	0.241742	Edridge et al. 2020 scaled using Gudbjartsson et al. 2020	anti-S IgG
2	HCoV-229E	1988-09-06	96	0.681595	0.265194	Edridge et al. 2020 scaled using Gudbjartsson et al. 2020	anti-S IgG
2	HCoV-229E	1985-09-05	97	0.754407	0.293523	Edridge et al. 2020 scaled using Gudbjartsson et al. 2020	anti-S IgG
2	HCoV-229E	1986-06-26	98	0.765153	0.297704	Edridge et al. 2020 scaled using Gudbjartsson et al. 2020	anti-S IgG
2	HCoV-229E	1987-06-25	98	0.608087	0.236593	Edridge et al. 2020 scaled using Gudbjartsson et al. 2020	anti-S IgG
2	HCoV-229E	1986-03-20	105	0.730563	0.284246	Edridge et al. 2020 scaled using Gudbjartsson et al. 2020	anti-S IgG
2	HCoV-229E	1987-12-03	161	0.675733	0.262913	Edridge et al. 2020 scaled using Gudbjartsson et al. 2020	anti-S IgG
2	HCoV-229E	1995-12-06	168	0.774991	0.301532	Edridge et al. 2020 scaled using Gudbjartsson et al. 2020	anti-S IgG
2	HCoV-229E	2008-04-15	175	1.54344	0.600519	Edridge et al. 2020 scaled using Gudbjartsson et al. 2020	anti-S IgG
2	HCoV-229E	2009-04-07	175	1.30933	0.509433	Edridge et al. 2020 scaled using Gudbjartsson et al. 2020	anti-S IgG
2	HCoV-229E	2011-10-18	175	1.19065	0.463256	Edridge et al. 2020 scaled using Gudbjartsson et al. 2020	anti-S IgG
2	HCoV-229E	2015-04-22	175	1.3549	0.527163	Edridge et al. 2020 scaled using Gudbjartsson et al. 2020	anti-S IgG
2	HCoV-229E	2016-04-19	175	1.31072	0.509973	Edridge et al. 2020 scaled using Gudbjartsson et al. 2020	anti-S IgG
2	HCoV-229E	1996-12-04	176	0.72338	0.281451	Edridge et al. 2020 scaled using Gudbjartsson et al. 2020	anti-S IgG
2	HCoV-229E	2019-05-16	177	0.885666	0.344593	Edridge et al. 2020 scaled using Gudbjartsson et al. 2020	anti-S IgG
2	HCoV-229E	1991-12-04	180	0.876824	0.341153	Edridge et al. 2020 scaled using Gudbjartsson et al. 2020	anti-S IgG
2	HCoV-229E	1994-12-14	181	0.784969	0.305414	Edridge et al. 2020 scaled using Gudbjartsson et al. 2020	anti-S IgG
2	HCoV-229E	1989-06-08	182	0.617699	0.240333	Edridge et al. 2020 scaled using Gudbjartsson et al. 2020	anti-S IgG
2	HCoV-229E	1989-12-07	182	0.543344	0.211403	Edridge et al. 2020 scaled using Gudbjartsson et al. 2020	anti-S IgG
2	HCoV-229E	1990-06-07	182	3.32878	1.29515	Edridge et al. 2020 scaled using Gudbjartsson et al. 2020	anti-S IgG
2	HCoV-229E	1991-06-07	182	1.02369	0.398294	Edridge et al. 2020 scaled using Gudbjartsson et al. 2020	anti-S IgG
2	HCoV-229E	1992-06-03	182	0.817708	0.318152	Edridge et al. 2020 scaled using Gudbjartsson et al. 2020	anti-S IgG
2	HCoV-229E	1993-06-03	182	1.14794	0.446637	Edridge et al. 2020 scaled using Gudbjartsson et al. 2020	anti-S IgG
2	HCoV-229E	2008-10-14	182	1.29244	0.502861	Edridge et al. 2020 scaled using Gudbjartsson et al. 2020	anti-S IgG
2	HCoV-229E	2010-04-13	182	2.34634	0.912909	Edridge et al. 2020 scaled using Gudbjartsson et al. 2020	anti-S IgG
2	HCoV-229E	2010-10-12	182	1.52768	0.594386	Edridge et al. 2020 scaled using Gudbjartsson et al. 2020	anti-S IgG
2	HCoV-229E	2016-10-18	182	1.228	0.477787	Edridge et al. 2020 scaled using Gudbjartsson et al. 2020	anti-S IgG
2	HCoV-229E	2018-11-20	182	0.837536	0.325867	Edridge et al. 2020 scaled using Gudbjartsson et al. 2020	anti-S IgG
2	HCoV-229E	1990-12-07	183	1.37654	0.535581	Edridge et al. 2020 scaled using Gudbjartsson et al. 2020	anti-S IgG
2	HCoV-229E	1992-12-03	183	1.01166	0.393614	Edridge et al. 2020 scaled using Gudbjartsson et al. 2020	anti-S IgG
2	HCoV-229E	2006-04-18	183	1.52237	0.592319	Edridge et al. 2020 scaled using Gudbjartsson et al. 2020	anti-S IgG
2	HCoV-229E	2014-04-29	183	0.921722	0.358622	Edridge et al. 2020 scaled using Gudbjartsson et al. 2020	anti-S IgG
2	HCoV-229E	2014-10-29	183	0.781329	0.303998	Edridge et al. 2020 scaled using Gudbjartsson et al. 2020	anti-S IgG
2	HCoV-229E	2019-11-19	187	0.869493	0.338301	Edridge et al. 2020 scaled using Gudbjartsson et al. 2020	anti-S IgG
2	HCoV-229E	1993-12-08	188	0.849633	0.330574	Edridge et al. 2020 scaled using Gudbjartsson et al. 2020	anti-S IgG
2	HCoV-229E	1996-06-11	188	0.789551	0.307197	Edridge et al. 2020 scaled using Gudbjartsson et al. 2020	anti-S IgG
2	HCoV-229E	2015-10-27	188	1.15094	0.447805	Edridge et al. 2020 scaled using Gudbjartsson et al. 2020	anti-S IgG
2	HCoV-229E	1995-06-21	189	0.862697	0.335657	Edridge et al. 2020 scaled using Gudbjartsson et al. 2020	anti-S IgG
2	HCoV-229E	2006-10-24	189	1.29019	0.501986	Edridge et al. 2020 scaled using Gudbjartsson et al. 2020	anti-S IgG
2	HCoV-229E	2009-10-13	189	1.5059	0.585914	Edridge et al. 2020 scaled using Gudbjartsson et al. 2020	anti-S IgG
2	HCoV-229E	2012-04-24	189	1.26057	0.490461	Edridge et al. 2020 scaled using Gudbjartsson et al. 2020	anti-S IgG
2	HCoV-229E	2012-10-30	189	1.12817	0.438947	Edridge et al. 2020 scaled using Gudbjartsson et al. 2020	anti-S IgG
2	HCoV-229E	2017-04-25	189	1.11195	0.432634	Edridge et al. 2020 scaled using Gudbjartsson et al. 2020	anti-S IgG
2	HCoV-229E	2017-10-31	189	0.835073	0.324909	Edridge et al. 2020 scaled using Gudbjartsson et al. 2020	anti-S IgG
2	HCoV-229E	1994-06-16	190	0.889437	0.34606	Edridge et al. 2020 scaled using Gudbjartsson et al. 2020	anti-S IgG
2	HCoV-229E	2011-04-26	196	1.37832	0.536272	Edridge et al. 2020 scaled using Gudbjartsson et al. 2020	anti-S IgG
2	HCoV-229E	2018-05-22	203	0.939726	0.365627	Edridge et al. 2020 scaled using Gudbjartsson et al. 2020	anti-S IgG
2	HCoV-229E	2013-10-28	363	0.798452	0.31066	Edridge et al. 2020 scaled using Gudbjartsson et al. 2020	anti-S IgG
2	HCoV-229E	2007-10-23	364	1.63083	0.634522	Edridge et al. 2020 scaled using Gudbjartsson et al. 2020	anti-S IgG
2	HCoV-229E	1985-03-01	0	0.851638	0.331354	Edridge et al. 2020 scaled using Gudbjartsson et al. 2020	anti-S IgG
3	HCoV-229E	1987-11-04	78	0.983784	0.382769	Edridge et al. 2020 scaled using Gudbjartsson et al. 2020	anti-S IgG
3	HCoV-229E	1987-05-11	89	0.942158	0.366573	Edridge et al. 2020 scaled using Gudbjartsson et al. 2020	anti-S IgG
3	HCoV-229E	1985-05-02	91	1.16187	0.45206	Edridge et al. 2020 scaled using Gudbjartsson et al. 2020	anti-S IgG
3	HCoV-229E	1985-11-05	91	1.03172	0.401418	Edridge et al. 2020 scaled using Gudbjartsson et al. 2020	anti-S IgG
3	HCoV-229E	1986-02-04	91	1.15318	0.448679	Edridge et al. 2020 scaled using Gudbjartsson et al. 2020	anti-S IgG
3	HCoV-229E	1986-05-06	91	1.13126	0.440147	Edridge et al. 2020 scaled using Gudbjartsson et al. 2020	anti-S IgG
3	HCoV-229E	1988-02-03	91	0.896546	0.348826	Edridge et al. 2020 scaled using Gudbjartsson et al. 2020	anti-S IgG
3	HCoV-229E	1988-05-04	91	0.980461	0.381476	Edridge et al. 2020 scaled using Gudbjartsson et al. 2020	anti-S IgG
3	HCoV-229E	1988-11-09	91	0.967972	0.376617	Edridge et al. 2020 scaled using Gudbjartsson et al. 2020	anti-S IgG
3	HCoV-229E	1986-08-06	92	1.09746	0.426998	Edridge et al. 2020 scaled using Gudbjartsson et al. 2020	anti-S IgG
3	HCoV-229E	1987-02-11	92	0.911273	0.354556	Edridge et al. 2020 scaled using Gudbjartsson et al. 2020	anti-S IgG
3	HCoV-229E	1985-08-06	96	1.10817	0.431167	Edridge et al. 2020 scaled using Gudbjartsson et al. 2020	anti-S IgG
3	HCoV-229E	1986-11-11	97	1.05271	0.409586	Edridge et al. 2020 scaled using Gudbjartsson et al. 2020	anti-S IgG
3	HCoV-229E	1988-08-10	98	0.950156	0.369685	Edridge et al. 2020 scaled using Gudbjartsson et al. 2020	anti-S IgG
3	HCoV-229E	1987-08-18	99	0.914924	0.355977	Edridge et al. 2020 scaled using Gudbjartsson et al. 2020	anti-S IgG
3	HCoV-229E	2015-04-14	160	0.976224	0.379827	Edridge et al. 2020 scaled using Gudbjartsson et al. 2020	anti-S IgG
3	HCoV-229E	2017-05-02	162	1.57643	0.613354	Edridge et al. 2020 scaled using Gudbjartsson et al. 2020	anti-S IgG
3	HCoV-229E	2009-10-06	166	0.855541	0.332872	Edridge et al. 2020 scaled using Gudbjartsson et al. 2020	anti-S IgG
3	HCoV-229E	2005-01-19	169	0.756005	0.294145	Edridge et al. 2020 scaled using Gudbjartsson et al. 2020	anti-S IgG
3	HCoV-229E	2011-03-23	174	0.968123	0.376676	Edridge et al. 2020 scaled using Gudbjartsson et al. 2020	anti-S IgG
3	HCoV-229E	1994-11-07	175	0.995888	0.387478	Edridge et al. 2020 scaled using Gudbjartsson et al. 2020	anti-S IgG
3	HCoV-229E	1996-11-04	175	0.765469	0.297827	Edridge et al. 2020 scaled using Gudbjartsson et al. 2020	anti-S IgG
3	HCoV-229E	2010-03-30	175	0.837011	0.325663	Edridge et al. 2020 scaled using Gudbjartsson et al. 2020	anti-S IgG
3	HCoV-229E	2013-11-06	176	0.873024	0.339674	Edridge et al. 2020 scaled using Gudbjartsson et al. 2020	anti-S IgG
3	HCoV-229E	2006-08-08	180	0.793838	0.308865	Edridge et al. 2020 scaled using Gudbjartsson et al. 2020	anti-S IgG
3	HCoV-229E	2016-05-17	180	0.953286	0.370903	Edridge et al. 2020 scaled using Gudbjartsson et al. 2020	anti-S IgG
3	HCoV-229E	2018-05-29	180	1.157	0.450163	Edridge et al. 2020 scaled using Gudbjartsson et al. 2020	anti-S IgG
3	HCoV-229E	1990-05-09	181	0.935031	0.3638	Edridge et al. 2020 scaled using Gudbjartsson et al. 2020	anti-S IgG
3	HCoV-229E	1993-05-10	181	1.16087	0.451669	Edridge et al. 2020 scaled using Gudbjartsson et al. 2020	anti-S IgG
3	HCoV-229E	2012-10-30	181	0.820536	0.319252	Edridge et al. 2020 scaled using Gudbjartsson et al. 2020	anti-S IgG
3	HCoV-229E	1989-05-10	182	1.34194	0.52212	Edridge et al. 2020 scaled using Gudbjartsson et al. 2020	anti-S IgG
3	HCoV-229E	1990-11-07	182	0.930288	0.361955	Edridge et al. 2020 scaled using Gudbjartsson et al. 2020	anti-S IgG
3	HCoV-229E	1991-11-11	182	1.58367	0.616172	Edridge et al. 2020 scaled using Gudbjartsson et al. 2020	anti-S IgG
3	HCoV-229E	1992-05-11	182	1.35987	0.529096	Edridge et al. 2020 scaled using Gudbjartsson et al. 2020	anti-S IgG
3	HCoV-229E	1995-05-08	182	1.03989	0.404597	Edridge et al. 2020 scaled using Gudbjartsson et al. 2020	anti-S IgG
3	HCoV-229E	1995-11-06	182	0.971814	0.378112	Edridge et al. 2020 scaled using Gudbjartsson et al. 2020	anti-S IgG
3	HCoV-229E	2011-09-21	182	1.15168	0.448093	Edridge et al. 2020 scaled using Gudbjartsson et al. 2020	anti-S IgG
3	HCoV-229E	2014-05-07	182	0.904647	0.351978	Edridge et al. 2020 scaled using Gudbjartsson et al. 2020	anti-S IgG
3	HCoV-229E	2014-11-05	182	0.941976	0.366502	Edridge et al. 2020 scaled using Gudbjartsson et al. 2020	anti-S IgG
3	HCoV-229E	2020-01-14	182	1.29857	0.505244	Edridge et al. 2020 scaled using Gudbjartsson et al. 2020	anti-S IgG
3	HCoV-229E	1989-11-09	183	1.01342	0.394301	Edridge et al. 2020 scaled using Gudbjartsson et al. 2020	anti-S IgG
3	HCoV-229E	1992-11-10	183	1.21354	0.472161	Edridge et al. 2020 scaled using Gudbjartsson et al. 2020	anti-S IgG
3	HCoV-229E	1993-11-10	184	1.07813	0.419476	Edridge et al. 2020 scaled using Gudbjartsson et al. 2020	anti-S IgG
3	HCoV-229E	2010-09-30	184	0.917977	0.357165	Edridge et al. 2020 scaled using Gudbjartsson et al. 2020	anti-S IgG
3	HCoV-229E	1991-05-13	187	1.79224	0.697323	Edridge et al. 2020 scaled using Gudbjartsson et al. 2020	anti-S IgG
3	HCoV-229E	1994-05-16	187	1.1197	0.435652	Edridge et al. 2020 scaled using Gudbjartsson et al. 2020	anti-S IgG
3	HCoV-229E	2005-07-26	188	0.845375	0.328917	Edridge et al. 2020 scaled using Gudbjartsson et al. 2020	anti-S IgG
3	HCoV-229E	2016-11-21	188	0.738086	0.287173	Edridge et al. 2020 scaled using Gudbjartsson et al. 2020	anti-S IgG
3	HCoV-229E	1996-05-13	189	1.02122	0.397336	Edridge et al. 2020 scaled using Gudbjartsson et al. 2020	anti-S IgG
3	HCoV-229E	2009-04-23	190	0.843676	0.328256	Edridge et al. 2020 scaled using Gudbjartsson et al. 2020	anti-S IgG
3	HCoV-229E	2019-07-16	190	1.04226	0.405521	Edridge et al. 2020 scaled using Gudbjartsson et al. 2020	anti-S IgG
3	HCoV-229E	2007-02-20	196	0.656621	0.255477	Edridge et al. 2020 scaled using Gudbjartsson et al. 2020	anti-S IgG
3	HCoV-229E	2013-05-14	196	0.920094	0.357989	Edridge et al. 2020 scaled using Gudbjartsson et al. 2020	anti-S IgG
3	HCoV-229E	2006-02-09	198	0.83209	0.323748	Edridge et al. 2020 scaled using Gudbjartsson et al. 2020	anti-S IgG
3	HCoV-229E	2004-01-13	202	0.919394	0.357716	Edridge et al. 2020 scaled using Gudbjartsson et al. 2020	anti-S IgG
3	HCoV-229E	2004-08-03	203	0.893577	0.347671	Edridge et al. 2020 scaled using Gudbjartsson et al. 2020	anti-S IgG
3	HCoV-229E	2017-11-30	212	1.04911	0.408186	Edridge et al. 2020 scaled using Gudbjartsson et al. 2020	anti-S IgG
3	HCoV-229E	2015-11-19	219	1.07058	0.41654	Edridge et al. 2020 scaled using Gudbjartsson et al. 2020	anti-S IgG
3	HCoV-229E	2019-01-07	223	0.900337	0.350301	Edridge et al. 2020 scaled using Gudbjartsson et al. 2020	anti-S IgG
3	HCoV-229E	2012-05-02	224	0.886079	0.344754	Edridge et al. 2020 scaled using Gudbjartsson et al. 2020	anti-S IgG
3	HCoV-229E	2008-10-15	238	0.844663	0.32864	Edridge et al. 2020 scaled using Gudbjartsson et al. 2020	anti-S IgG
3	HCoV-229E	2008-02-20	365	0.912319	0.354964	Edridge et al. 2020 scaled using Gudbjartsson et al. 2020	anti-S IgG
3	HCoV-229E	1985-01-31	0	1.14969	0.447319	Edridge et al. 2020 scaled using Gudbjartsson et al. 2020	anti-S IgG
4	HCoV-229E	1986-11-17	73	0.459476	0.178772	Edridge et al. 2020 scaled using Gudbjartsson et al. 2020	anti-S IgG
4	HCoV-229E	1987-02-03	78	2.34414	0.912053	Edridge et al. 2020 scaled using Gudbjartsson et al. 2020	anti-S IgG
4	HCoV-229E	1987-04-23	79	1.29041	0.502071	Edridge et al. 2020 scaled using Gudbjartsson et al. 2020	anti-S IgG
4	HCoV-229E	1988-01-20	86	1.91448	0.744883	Edridge et al. 2020 scaled using Gudbjartsson et al. 2020	anti-S IgG
4	HCoV-229E	1988-10-25	90	0.711459	0.276813	Edridge et al. 2020 scaled using Gudbjartsson et al. 2020	anti-S IgG
4	HCoV-229E	1986-05-15	91	0.629368	0.244873	Edridge et al. 2020 scaled using Gudbjartsson et al. 2020	anti-S IgG
4	HCoV-229E	1987-10-26	91	0.937605	0.364802	Edridge et al. 2020 scaled using Gudbjartsson et al. 2020	anti-S IgG
4	HCoV-229E	1988-04-20	91	0.84419	0.328456	Edridge et al. 2020 scaled using Gudbjartsson et al. 2020	anti-S IgG
4	HCoV-229E	1986-02-13	92	1.21185	0.471506	Edridge et al. 2020 scaled using Gudbjartsson et al. 2020	anti-S IgG
4	HCoV-229E	1985-08-09	93	0.563169	0.219117	Edridge et al. 2020 scaled using Gudbjartsson et al. 2020	anti-S IgG
4	HCoV-229E	1987-07-27	95	1.06848	0.41572	Edridge et al. 2020 scaled using Gudbjartsson et al. 2020	anti-S IgG
4	HCoV-229E	1985-11-13	96	0.54552	0.21225	Edridge et al. 2020 scaled using Gudbjartsson et al. 2020	anti-S IgG
4	HCoV-229E	1985-05-08	97	0.61372	0.238785	Edridge et al. 2020 scaled using Gudbjartsson et al. 2020	anti-S IgG
4	HCoV-229E	1988-07-27	98	0.830951	0.323305	Edridge et al. 2020 scaled using Gudbjartsson et al. 2020	anti-S IgG
4	HCoV-229E	1986-09-05	113	0.464851	0.180863	Edridge et al. 2020 scaled using Gudbjartsson et al. 2020	anti-S IgG
4	HCoV-229E	2004-10-13	156	0.870649	0.338751	Edridge et al. 2020 scaled using Gudbjartsson et al. 2020	anti-S IgG
4	HCoV-229E	2007-10-09	159	1.98853	0.773694	Edridge et al. 2020 scaled using Gudbjartsson et al. 2020	anti-S IgG
4	HCoV-229E	1996-04-22	166	3.6398	1.41617	Edridge et al. 2020 scaled using Gudbjartsson et al. 2020	anti-S IgG
4	HCoV-229E	2004-05-10	167	0.887902	0.345463	Edridge et al. 2020 scaled using Gudbjartsson et al. 2020	anti-S IgG
4	HCoV-229E	2009-04-23	168	2.19023	0.852171	Edridge et al. 2020 scaled using Gudbjartsson et al. 2020	anti-S IgG
4	HCoV-229E	2010-10-20	175	0.931823	0.362552	Edridge et al. 2020 scaled using Gudbjartsson et al. 2020	anti-S IgG
4	HCoV-229E	1990-10-19	177	1.43382	0.557866	Edridge et al. 2020 scaled using Gudbjartsson et al. 2020	anti-S IgG
4	HCoV-229E	1994-11-09	177	0.609956	0.237321	Edridge et al. 2020 scaled using Gudbjartsson et al. 2020	anti-S IgG
4	HCoV-229E	1992-04-28	181	0.804541	0.313029	Edridge et al. 2020 scaled using Gudbjartsson et al. 2020	anti-S IgG
4	HCoV-229E	1993-04-27	181	0.668691	0.260173	Edridge et al. 2020 scaled using Gudbjartsson et al. 2020	anti-S IgG
4	HCoV-229E	2010-04-28	181	1.49055	0.57994	Edridge et al. 2020 scaled using Gudbjartsson et al. 2020	anti-S IgG
4	HCoV-229E	1989-10-25	182	0.670083	0.260715	Edridge et al. 2020 scaled using Gudbjartsson et al. 2020	anti-S IgG
4	HCoV-229E	1990-04-25	182	0.90121	0.350641	Edridge et al. 2020 scaled using Gudbjartsson et al. 2020	anti-S IgG
4	HCoV-229E	1995-05-10	182	1.49037	0.579871	Edridge et al. 2020 scaled using Gudbjartsson et al. 2020	anti-S IgG
4	HCoV-229E	1995-11-08	182	0.667492	0.259707	Edridge et al. 2020 scaled using Gudbjartsson et al. 2020	anti-S IgG
4	HCoV-229E	2005-04-13	182	1.77704	0.691406	Edridge et al. 2020 scaled using Gudbjartsson et al. 2020	anti-S IgG
4	HCoV-229E	2005-10-12	182	0.81793	0.318239	Edridge et al. 2020 scaled using Gudbjartsson et al. 2020	anti-S IgG
4	HCoV-229E	1989-04-26	183	0.751997	0.292586	Edridge et al. 2020 scaled using Gudbjartsson et al. 2020	anti-S IgG
4	HCoV-229E	1992-10-28	183	0.766155	0.298094	Edridge et al. 2020 scaled using Gudbjartsson et al. 2020	anti-S IgG
4	HCoV-229E	1996-10-22	183	1.86676	0.726317	Edridge et al. 2020 scaled using Gudbjartsson et al. 2020	anti-S IgG
4	HCoV-229E	2008-04-09	183	1.24756	0.485399	Edridge et al. 2020 scaled using Gudbjartsson et al. 2020	anti-S IgG
4	HCoV-229E	1991-04-24	187	2.03872	0.79322	Edridge et al. 2020 scaled using Gudbjartsson et al. 2020	anti-S IgG
4	HCoV-229E	2006-10-24	188	1.28868	0.501396	Edridge et al. 2020 scaled using Gudbjartsson et al. 2020	anti-S IgG
4	HCoV-229E	1991-10-30	189	0.880786	0.342694	Edridge et al. 2020 scaled using Gudbjartsson et al. 2020	anti-S IgG
4	HCoV-229E	1994-05-16	189	0.649468	0.252694	Edridge et al. 2020 scaled using Gudbjartsson et al. 2020	anti-S IgG
4	HCoV-229E	2006-04-19	189	1.54998	0.603065	Edridge et al. 2020 scaled using Gudbjartsson et al. 2020	anti-S IgG
4	HCoV-229E	2009-10-29	189	0.899683	0.350047	Edridge et al. 2020 scaled using Gudbjartsson et al. 2020	anti-S IgG
4	HCoV-229E	2007-05-03	191	1.04132	0.405155	Edridge et al. 2020 scaled using Gudbjartsson et al. 2020	anti-S IgG
4	HCoV-229E	1993-11-08	195	0.690846	0.268793	Edridge et al. 2020 scaled using Gudbjartsson et al. 2020	anti-S IgG
4	HCoV-229E	2003-11-25	196	0.995158	0.387194	Edridge et al. 2020 scaled using Gudbjartsson et al. 2020	anti-S IgG
4	HCoV-229E	2008-11-06	211	1.05672	0.411145	Edridge et al. 2020 scaled using Gudbjartsson et al. 2020	anti-S IgG
4	HCoV-229E	1985-01-31	0	0.640654	0.249265	Edridge et al. 2020 scaled using Gudbjartsson et al. 2020	anti-S IgG
5	HCoV-229E	1989-02-06	84	2.83605	1.10344	Edridge et al. 2020 scaled using Gudbjartsson et al. 2020	anti-S IgG
5	HCoV-229E	1987-11-02	88	0.753494	0.293168	Edridge et al. 2020 scaled using Gudbjartsson et al. 2020	anti-S IgG
5	HCoV-229E	1988-11-14	89	4.77589	1.8582	Edridge et al. 2020 scaled using Gudbjartsson et al. 2020	anti-S IgG
5	HCoV-229E	1986-02-05	91	0.716439	0.278751	Edridge et al. 2020 scaled using Gudbjartsson et al. 2020	anti-S IgG
5	HCoV-229E	1986-10-30	91	0.812808	0.316246	Edridge et al. 2020 scaled using Gudbjartsson et al. 2020	anti-S IgG
5	HCoV-229E	1987-08-06	91	0.753113	0.29302	Edridge et al. 2020 scaled using Gudbjartsson et al. 2020	anti-S IgG
5	HCoV-229E	1985-08-06	92	0.725165	0.282146	Edridge et al. 2020 scaled using Gudbjartsson et al. 2020	anti-S IgG
5	HCoV-229E	1985-11-06	92	0.700381	0.272503	Edridge et al. 2020 scaled using Gudbjartsson et al. 2020	anti-S IgG
5	HCoV-229E	1987-05-07	93	0.948186	0.368918	Edridge et al. 2020 scaled using Gudbjartsson et al. 2020	anti-S IgG
5	HCoV-229E	1988-02-03	93	0.681519	0.265164	Edridge et al. 2020 scaled using Gudbjartsson et al. 2020	anti-S IgG
5	HCoV-229E	1987-02-03	96	0.85638	0.333199	Edridge et al. 2020 scaled using Gudbjartsson et al. 2020	anti-S IgG
5	HCoV-229E	1988-05-11	98	0.710461	0.276425	Edridge et al. 2020 scaled using Gudbjartsson et al. 2020	anti-S IgG
5	HCoV-229E	1988-08-17	98	0.645553	0.251171	Edridge et al. 2020 scaled using Gudbjartsson et al. 2020	anti-S IgG
5	HCoV-229E	1992-07-22	168	0.936578	0.364402	Edridge et al. 2020 scaled using Gudbjartsson et al. 2020	anti-S IgG
5	HCoV-229E	1990-08-08	170	1.15353	0.448812	Edridge et al. 2020 scaled using Gudbjartsson et al. 2020	anti-S IgG
5	HCoV-229E	2010-04-08	175	0.889212	0.345973	Edridge et al. 2020 scaled using Gudbjartsson et al. 2020	anti-S IgG
5	HCoV-229E	1986-07-31	176	0.889723	0.346172	Edridge et al. 2020 scaled using Gudbjartsson et al. 2020	anti-S IgG
5	HCoV-229E	2009-04-15	176	0.836711	0.325546	Edridge et al. 2020 scaled using Gudbjartsson et al. 2020	anti-S IgG
5	HCoV-229E	1989-08-02	177	1.52762	0.594363	Edridge et al. 2020 scaled using Gudbjartsson et al. 2020	anti-S IgG
5	HCoV-229E	2003-10-13	179	0.853227	0.331972	Edridge et al. 2020 scaled using Gudbjartsson et al. 2020	anti-S IgG
5	HCoV-229E	1995-07-31	180	1.09492	0.426009	Edridge et al. 2020 scaled using Gudbjartsson et al. 2020	anti-S IgG
5	HCoV-229E	2006-04-24	180	1.10519	0.430006	Edridge et al. 2020 scaled using Gudbjartsson et al. 2020	anti-S IgG
5	HCoV-229E	2008-10-21	180	0.779925	0.303452	Edridge et al. 2020 scaled using Gudbjartsson et al. 2020	anti-S IgG
5	HCoV-229E	1991-08-07	181	1.02312	0.398075	Edridge et al. 2020 scaled using Gudbjartsson et al. 2020	anti-S IgG
5	HCoV-229E	1993-08-04	181	1.00133	0.389596	Edridge et al. 2020 scaled using Gudbjartsson et al. 2020	anti-S IgG
5	HCoV-229E	2005-04-19	181	2.84257	1.10598	Edridge et al. 2020 scaled using Gudbjartsson et al. 2020	anti-S IgG
5	HCoV-229E	2007-10-23	181	1.14094	0.443914	Edridge et al. 2020 scaled using Gudbjartsson et al. 2020	anti-S IgG
5	HCoV-229E	1992-02-05	182	0.898628	0.349636	Edridge et al. 2020 scaled using Gudbjartsson et al. 2020	anti-S IgG
5	HCoV-229E	1994-02-02	182	0.821511	0.319632	Edridge et al. 2020 scaled using Gudbjartsson et al. 2020	anti-S IgG
5	HCoV-229E	1994-08-03	182	1.08311	0.421413	Edridge et al. 2020 scaled using Gudbjartsson et al. 2020	anti-S IgG
5	HCoV-229E	1995-02-01	182	0.993669	0.386615	Edridge et al. 2020 scaled using Gudbjartsson et al. 2020	anti-S IgG
5	HCoV-229E	2006-10-23	182	1.22195	0.475435	Edridge et al. 2020 scaled using Gudbjartsson et al. 2020	anti-S IgG
5	HCoV-229E	2010-10-07	182	0.906809	0.35282	Edridge et al. 2020 scaled using Gudbjartsson et al. 2020	anti-S IgG
5	HCoV-229E	1991-02-07	183	1.01049	0.393159	Edridge et al. 2020 scaled using Gudbjartsson et al. 2020	anti-S IgG
5	HCoV-229E	2004-10-20	183	0.733826	0.285516	Edridge et al. 2020 scaled using Gudbjartsson et al. 2020	anti-S IgG
5	HCoV-229E	2009-10-15	183	0.878299	0.341727	Edridge et al. 2020 scaled using Gudbjartsson et al. 2020	anti-S IgG
5	HCoV-229E	1997-02-27	184	1.07491	0.418224	Edridge et al. 2020 scaled using Gudbjartsson et al. 2020	anti-S IgG
5	HCoV-229E	2007-04-25	184	1.06962	0.416164	Edridge et al. 2020 scaled using Gudbjartsson et al. 2020	anti-S IgG
5	HCoV-229E	2008-04-24	184	0.867134	0.337383	Edridge et al. 2020 scaled using Gudbjartsson et al. 2020	anti-S IgG
5	HCoV-229E	1996-02-05	189	0.95214	0.370457	Edridge et al. 2020 scaled using Gudbjartsson et al. 2020	anti-S IgG
5	HCoV-229E	2004-04-20	190	0.86717	0.337397	Edridge et al. 2020 scaled using Gudbjartsson et al. 2020	anti-S IgG
5	HCoV-229E	2005-10-26	190	1.3614	0.52969	Edridge et al. 2020 scaled using Gudbjartsson et al. 2020	anti-S IgG
5	HCoV-229E	1993-02-04	197	0.953131	0.370842	Edridge et al. 2020 scaled using Gudbjartsson et al. 2020	anti-S IgG
5	HCoV-229E	1990-02-19	201	1.16563	0.453521	Edridge et al. 2020 scaled using Gudbjartsson et al. 2020	anti-S IgG
5	HCoV-229E	1996-08-27	204	1.01336	0.394276	Edridge et al. 2020 scaled using Gudbjartsson et al. 2020	anti-S IgG
5	HCoV-229E	1985-05-06	0	0.816494	0.31768	Edridge et al. 2020 scaled using Gudbjartsson et al. 2020	anti-S IgG
6	HCoV-229E	1990-07-11	65	1.01587	0.395254	Edridge et al. 2020 scaled using Gudbjartsson et al. 2020	anti-S IgG
6	HCoV-229E	1989-08-08	82	1.01922	0.396556	Edridge et al. 2020 scaled using Gudbjartsson et al. 2020	anti-S IgG
6	HCoV-229E	1987-05-18	84	1.4037	0.546147	Edridge et al. 2020 scaled using Gudbjartsson et al. 2020	anti-S IgG
6	HCoV-229E	1989-05-18	84	1.1723	0.456117	Edridge et al. 2020 scaled using Gudbjartsson et al. 2020	anti-S IgG
6	HCoV-229E	1991-08-07	84	0.834394	0.324644	Edridge et al. 2020 scaled using Gudbjartsson et al. 2020	anti-S IgG
6	HCoV-229E	1995-07-11	84	0.642209	0.24987	Edridge et al. 2020 scaled using Gudbjartsson et al. 2020	anti-S IgG
6	HCoV-229E	1991-02-05	85	0.975641	0.379601	Edridge et al. 2020 scaled using Gudbjartsson et al. 2020	anti-S IgG
6	HCoV-229E	1985-05-24	86	1.17614	0.457611	Edridge et al. 2020 scaled using Gudbjartsson et al. 2020	anti-S IgG
6	HCoV-229E	1989-02-23	87	1.17965	0.458976	Edridge et al. 2020 scaled using Gudbjartsson et al. 2020	anti-S IgG
6	HCoV-229E	1986-11-24	88	1.71499	0.667264	Edridge et al. 2020 scaled using Gudbjartsson et al. 2020	anti-S IgG
6	HCoV-229E	1986-08-28	90	1.9966	0.776833	Edridge et al. 2020 scaled using Gudbjartsson et al. 2020	anti-S IgG
6	HCoV-229E	1990-05-07	90	0.998877	0.388641	Edridge et al. 2020 scaled using Gudbjartsson et al. 2020	anti-S IgG
6	HCoV-229E	1992-11-18	90	1.00135	0.389605	Edridge et al. 2020 scaled using Gudbjartsson et al. 2020	anti-S IgG
6	HCoV-229E	1995-04-18	90	0.70109	0.272779	Edridge et al. 2020 scaled using Gudbjartsson et al. 2020	anti-S IgG
6	HCoV-229E	1985-02-27	91	1.36881	0.532573	Edridge et al. 2020 scaled using Gudbjartsson et al. 2020	anti-S IgG
6	HCoV-229E	1986-02-28	91	1.20322	0.468146	Edridge et al. 2020 scaled using Gudbjartsson et al. 2020	anti-S IgG
6	HCoV-229E	1986-05-30	91	1.29218	0.502758	Edridge et al. 2020 scaled using Gudbjartsson et al. 2020	anti-S IgG
6	HCoV-229E	1987-02-23	91	1.48737	0.578704	Edridge et al. 2020 scaled using Gudbjartsson et al. 2020	anti-S IgG
6	HCoV-229E	1987-08-17	91	1.32962	0.517326	Edridge et al. 2020 scaled using Gudbjartsson et al. 2020	anti-S IgG
6	HCoV-229E	1987-11-16	91	1.28429	0.499689	Edridge et al. 2020 scaled using Gudbjartsson et al. 2020	anti-S IgG
6	HCoV-229E	1989-11-07	91	1.06652	0.41496	Edridge et al. 2020 scaled using Gudbjartsson et al. 2020	anti-S IgG
6	HCoV-229E	1990-02-06	91	1.04329	0.40592	Edridge et al. 2020 scaled using Gudbjartsson et al. 2020	anti-S IgG
6	HCoV-229E	1992-02-19	91	0.982031	0.382087	Edridge et al. 2020 scaled using Gudbjartsson et al. 2020	anti-S IgG
6	HCoV-229E	1992-05-20	91	0.907776	0.353196	Edridge et al. 2020 scaled using Gudbjartsson et al. 2020	anti-S IgG
6	HCoV-229E	1993-12-16	91	0.818241	0.31836	Edridge et al. 2020 scaled using Gudbjartsson et al. 2020	anti-S IgG
6	HCoV-229E	1994-03-17	91	0.839547	0.326649	Edridge et al. 2020 scaled using Gudbjartsson et al. 2020	anti-S IgG
6	HCoV-229E	1995-10-10	91	0.704564	0.27413	Edridge et al. 2020 scaled using Gudbjartsson et al. 2020	anti-S IgG
6	HCoV-229E	1988-08-26	92	1.36976	0.532943	Edridge et al. 2020 scaled using Gudbjartsson et al. 2020	anti-S IgG
6	HCoV-229E	1992-08-20	92	0.929149	0.361512	Edridge et al. 2020 scaled using Gudbjartsson et al. 2020	anti-S IgG
6	HCoV-229E	1993-02-18	92	0.841322	0.32734	Edridge et al. 2020 scaled using Gudbjartsson et al. 2020	anti-S IgG
6	HCoV-229E	1996-11-05	92	0.688708	0.267961	Edridge et al. 2020 scaled using Gudbjartsson et al. 2020	anti-S IgG
6	HCoV-229E	1996-01-11	93	0.665561	0.258955	Edridge et al. 2020 scaled using Gudbjartsson et al. 2020	anti-S IgG
6	HCoV-229E	1985-11-29	94	1.23495	0.480491	Edridge et al. 2020 scaled using Gudbjartsson et al. 2020	anti-S IgG
6	HCoV-229E	1988-02-18	94	1.32626	0.51602	Edridge et al. 2020 scaled using Gudbjartsson et al. 2020	anti-S IgG
6	HCoV-229E	1988-11-28	94	1.33032	0.5176	Edridge et al. 2020 scaled using Gudbjartsson et al. 2020	anti-S IgG
6	HCoV-229E	1985-08-27	95	1.23283	0.479669	Edridge et al. 2020 scaled using Gudbjartsson et al. 2020	anti-S IgG
6	HCoV-229E	1996-04-15	95	0.644132	0.250618	Edridge et al. 2020 scaled using Gudbjartsson et al. 2020	anti-S IgG
6	HCoV-229E	1988-05-26	98	1.13794	0.442748	Edridge et al. 2020 scaled using Gudbjartsson et al. 2020	anti-S IgG
6	HCoV-229E	1995-01-18	98	0.72067	0.280397	Edridge et al. 2020 scaled using Gudbjartsson et al. 2020	anti-S IgG
6	HCoV-229E	1997-02-11	98	0.734225	0.285671	Edridge et al. 2020 scaled using Gudbjartsson et al. 2020	anti-S IgG
6	HCoV-229E	1991-05-15	99	0.875116	0.340488	Edridge et al. 2020 scaled using Gudbjartsson et al. 2020	anti-S IgG
6	HCoV-229E	1994-06-27	102	0.684156	0.26619	Edridge et al. 2020 scaled using Gudbjartsson et al. 2020	anti-S IgG
6	HCoV-229E	1991-11-20	105	0.870545	0.33871	Edridge et al. 2020 scaled using Gudbjartsson et al. 2020	anti-S IgG
6	HCoV-229E	1993-06-03	105	0.897324	0.349129	Edridge et al. 2020 scaled using Gudbjartsson et al. 2020	anti-S IgG
6	HCoV-229E	1993-09-16	105	0.852791	0.331802	Edridge et al. 2020 scaled using Gudbjartsson et al. 2020	anti-S IgG
6	HCoV-229E	1994-10-12	107	0.820307	0.319164	Edridge et al. 2020 scaled using Gudbjartsson et al. 2020	anti-S IgG
6	HCoV-229E	1996-08-05	112	0.634673	0.246938	Edridge et al. 2020 scaled using Gudbjartsson et al. 2020	anti-S IgG
6	HCoV-229E	1990-11-12	124	0.941125	0.366171	Edridge et al. 2020 scaled using Gudbjartsson et al. 2020	anti-S IgG
6	HCoV-229E	1984-11-28	0	1.29948	0.5056	Edridge et al. 2020 scaled using Gudbjartsson et al. 2020	anti-S IgG
7	HCoV-229E	1987-03-25	77	2.27379	0.884682	Edridge et al. 2020 scaled using Gudbjartsson et al. 2020	anti-S IgG
7	HCoV-229E	1985-12-18	84	0.934537	0.363608	Edridge et al. 2020 scaled using Gudbjartsson et al. 2020	anti-S IgG
7	HCoV-229E	1985-09-25	91	1.03478	0.402609	Edridge et al. 2020 scaled using Gudbjartsson et al. 2020	anti-S IgG
7	HCoV-229E	1986-10-01	91	0.906239	0.352598	Edridge et al. 2020 scaled using Gudbjartsson et al. 2020	anti-S IgG
7	HCoV-229E	1987-09-30	91	1.05933	0.412161	Edridge et al. 2020 scaled using Gudbjartsson et al. 2020	anti-S IgG
7	HCoV-229E	1988-09-28	91	0.891436	0.346838	Edridge et al. 2020 scaled using Gudbjartsson et al. 2020	anti-S IgG
7	HCoV-229E	1989-01-03	97	0.895878	0.348566	Edridge et al. 2020 scaled using Gudbjartsson et al. 2020	anti-S IgG
7	HCoV-229E	1986-03-26	98	1.21018	0.470854	Edridge et al. 2020 scaled using Gudbjartsson et al. 2020	anti-S IgG
7	HCoV-229E	1986-07-02	98	1.1186	0.435223	Edridge et al. 2020 scaled using Gudbjartsson et al. 2020	anti-S IgG
7	HCoV-229E	1987-01-07	98	4.76215	1.85285	Edridge et al. 2020 scaled using Gudbjartsson et al. 2020	anti-S IgG
7	HCoV-229E	1987-07-01	98	1.13411	0.441258	Edridge et al. 2020 scaled using Gudbjartsson et al. 2020	anti-S IgG
7	HCoV-229E	1988-01-06	98	0.771913	0.300334	Edridge et al. 2020 scaled using Gudbjartsson et al. 2020	anti-S IgG
7	HCoV-229E	1994-06-28	172	0.732291	0.284919	Edridge et al. 2020 scaled using Gudbjartsson et al. 2020	anti-S IgG
7	HCoV-229E	1988-06-29	175	0.921187	0.358414	Edridge et al. 2020 scaled using Gudbjartsson et al. 2020	anti-S IgG
7	HCoV-229E	1991-06-13	175	0.812578	0.316157	Edridge et al. 2020 scaled using Gudbjartsson et al. 2020	anti-S IgG
7	HCoV-229E	1993-07-02	175	0.711859	0.276969	Edridge et al. 2020 scaled using Gudbjartsson et al. 2020	anti-S IgG
7	HCoV-229E	1995-06-30	175	0.591875	0.230285	Edridge et al. 2020 scaled using Gudbjartsson et al. 2020	anti-S IgG
7	HCoV-229E	1996-06-26	175	1.42911	0.556036	Edridge et al. 2020 scaled using Gudbjartsson et al. 2020	anti-S IgG
7	HCoV-229E	1996-12-18	175	0.703233	0.273612	Edridge et al. 2020 scaled using Gudbjartsson et al. 2020	anti-S IgG
7	HCoV-229E	1989-07-03	181	1.35423	0.526903	Edridge et al. 2020 scaled using Gudbjartsson et al. 2020	anti-S IgG
7	HCoV-229E	1990-12-20	183	0.996593	0.387753	Edridge et al. 2020 scaled using Gudbjartsson et al. 2020	anti-S IgG
7	HCoV-229E	1991-12-16	186	1.09276	0.425169	Edridge et al. 2020 scaled using Gudbjartsson et al. 2020	anti-S IgG
7	HCoV-229E	1996-01-03	187	0.833213	0.324185	Edridge et al. 2020 scaled using Gudbjartsson et al. 2020	anti-S IgG
7	HCoV-229E	1994-01-07	189	0.803912	0.312785	Edridge et al. 2020 scaled using Gudbjartsson et al. 2020	anti-S IgG
7	HCoV-229E	1993-01-08	190	0.8779	0.341572	Edridge et al. 2020 scaled using Gudbjartsson et al. 2020	anti-S IgG
7	HCoV-229E	1995-01-06	192	0.623639	0.242644	Edridge et al. 2020 scaled using Gudbjartsson et al. 2020	anti-S IgG
7	HCoV-229E	1992-07-02	199	0.767896	0.298771	Edridge et al. 2020 scaled using Gudbjartsson et al. 2020	anti-S IgG
7	HCoV-229E	1990-06-20	352	0.868475	0.337905	Edridge et al. 2020 scaled using Gudbjartsson et al. 2020	anti-S IgG
7	HCoV-229E	1985-06-26	0	0.89482	0.348155	Edridge et al. 2020 scaled using Gudbjartsson et al. 2020	anti-S IgG
8	HCoV-229E	1987-09-07	84	0.829123	0.322594	Edridge et al. 2020 scaled using Gudbjartsson et al. 2020	anti-S IgG
8	HCoV-229E	1986-12-08	91	0.93401	0.363403	Edridge et al. 2020 scaled using Gudbjartsson et al. 2020	anti-S IgG
8	HCoV-229E	1988-03-14	91	0.786297	0.305931	Edridge et al. 2020 scaled using Gudbjartsson et al. 2020	anti-S IgG
8	HCoV-229E	1988-06-13	91	1.28139	0.498562	Edridge et al. 2020 scaled using Gudbjartsson et al. 2020	anti-S IgG
8	HCoV-229E	1988-12-16	91	0.98687	0.38397	Edridge et al. 2020 scaled using Gudbjartsson et al. 2020	anti-S IgG
8	HCoV-229E	1987-06-15	94	0.85583	0.332985	Edridge et al. 2020 scaled using Gudbjartsson et al. 2020	anti-S IgG
8	HCoV-229E	1987-03-13	95	0.809139	0.314818	Edridge et al. 2020 scaled using Gudbjartsson et al. 2020	anti-S IgG
8	HCoV-229E	1988-09-16	95	1.12281	0.43686	Edridge et al. 2020 scaled using Gudbjartsson et al. 2020	anti-S IgG
8	HCoV-229E	1987-12-14	98	0.906071	0.352533	Edridge et al. 2020 scaled using Gudbjartsson et al. 2020	anti-S IgG
8	HCoV-229E	2011-05-09	147	0.864753	0.336457	Edridge et al. 2020 scaled using Gudbjartsson et al. 2020	anti-S IgG
8	HCoV-229E	1996-12-16	160	1.21353	0.47216	Edridge et al. 2020 scaled using Gudbjartsson et al. 2020	anti-S IgG
8	HCoV-229E	1993-12-13	168	0.911288	0.354562	Edridge et al. 2020 scaled using Gudbjartsson et al. 2020	anti-S IgG
8	HCoV-229E	2014-07-14	168	1.50866	0.586985	Edridge et al. 2020 scaled using Gudbjartsson et al. 2020	anti-S IgG
8	HCoV-229E	1996-07-09	172	1.79671	0.699059	Edridge et al. 2020 scaled using Gudbjartsson et al. 2020	anti-S IgG
8	HCoV-229E	1989-06-09	175	0.895781	0.348529	Edridge et al. 2020 scaled using Gudbjartsson et al. 2020	anti-S IgG
8	HCoV-229E	2004-10-11	175	0.926036	0.3603	Edridge et al. 2020 scaled using Gudbjartsson et al. 2020	anti-S IgG
8	HCoV-229E	2008-10-13	175	0.697474	0.271372	Edridge et al. 2020 scaled using Gudbjartsson et al. 2020	anti-S IgG
8	HCoV-229E	2009-04-06	175	0.837875	0.325999	Edridge et al. 2020 scaled using Gudbjartsson et al. 2020	anti-S IgG
8	HCoV-229E	1990-12-10	178	5.79088	2.25311	Edridge et al. 2020 scaled using Gudbjartsson et al. 2020	anti-S IgG
8	HCoV-229E	1990-06-15	182	0.869439	0.33828	Edridge et al. 2020 scaled using Gudbjartsson et al. 2020	anti-S IgG
8	HCoV-229E	1991-06-10	182	1.40659	0.547273	Edridge et al. 2020 scaled using Gudbjartsson et al. 2020	anti-S IgG
8	HCoV-229E	1991-12-09	182	1.21041	0.470945	Edridge et al. 2020 scaled using Gudbjartsson et al. 2020	anti-S IgG
8	HCoV-229E	1995-01-16	182	1.00047	0.389262	Edridge et al. 2020 scaled using Gudbjartsson et al. 2020	anti-S IgG
8	HCoV-229E	1995-07-17	182	1.0354	0.402853	Edridge et al. 2020 scaled using Gudbjartsson et al. 2020	anti-S IgG
8	HCoV-229E	2005-04-11	182	0.800917	0.311619	Edridge et al. 2020 scaled using Gudbjartsson et al. 2020	anti-S IgG
8	HCoV-229E	2007-09-24	182	0.780157	0.303542	Edridge et al. 2020 scaled using Gudbjartsson et al. 2020	anti-S IgG
8	HCoV-229E	2009-10-05	182	1.21674	0.473406	Edridge et al. 2020 scaled using Gudbjartsson et al. 2020	anti-S IgG
8	HCoV-229E	2011-11-07	182	0.713814	0.277729	Edridge et al. 2020 scaled using Gudbjartsson et al. 2020	anti-S IgG
8	HCoV-229E	2013-01-07	182	0.7466	0.290486	Edridge et al. 2020 scaled using Gudbjartsson et al. 2020	anti-S IgG
8	HCoV-229E	2013-07-08	182	0.734963	0.285958	Edridge et al. 2020 scaled using Gudbjartsson et al. 2020	anti-S IgG
8	HCoV-229E	1992-06-10	184	1.16729	0.454168	Edridge et al. 2020 scaled using Gudbjartsson et al. 2020	anti-S IgG
8	HCoV-229E	1996-01-19	186	0.980129	0.381347	Edridge et al. 2020 scaled using Gudbjartsson et al. 2020	anti-S IgG
8	HCoV-229E	1989-12-15	189	0.84942	0.330491	Edridge et al. 2020 scaled using Gudbjartsson et al. 2020	anti-S IgG
8	HCoV-229E	1993-06-28	189	1.00877	0.39249	Edridge et al. 2020 scaled using Gudbjartsson et al. 2020	anti-S IgG
8	HCoV-229E	2003-10-13	189	0.754107	0.293407	Edridge et al. 2020 scaled using Gudbjartsson et al. 2020	anti-S IgG
8	HCoV-229E	2004-04-19	189	1.02991	0.400717	Edridge et al. 2020 scaled using Gudbjartsson et al. 2020	anti-S IgG
8	HCoV-229E	2005-10-17	189	0.88453	0.344151	Edridge et al. 2020 scaled using Gudbjartsson et al. 2020	anti-S IgG
8	HCoV-229E	2006-04-24	189	0.908327	0.35341	Edridge et al. 2020 scaled using Gudbjartsson et al. 2020	anti-S IgG
8	HCoV-229E	2010-12-13	189	0.981636	0.381933	Edridge et al. 2020 scaled using Gudbjartsson et al. 2020	anti-S IgG
8	HCoV-229E	1992-12-21	194	1.0716	0.416936	Edridge et al. 2020 scaled using Gudbjartsson et al. 2020	anti-S IgG
8	HCoV-229E	2014-01-27	203	2.82161	1.09783	Edridge et al. 2020 scaled using Gudbjartsson et al. 2020	anti-S IgG
8	HCoV-229E	2008-04-21	210	0.79057	0.307594	Edridge et al. 2020 scaled using Gudbjartsson et al. 2020	anti-S IgG
8	HCoV-229E	1994-07-18	217	0.859428	0.334385	Edridge et al. 2020 scaled using Gudbjartsson et al. 2020	anti-S IgG
8	HCoV-229E	2010-06-07	245	1.02743	0.399749	Edridge et al. 2020 scaled using Gudbjartsson et al. 2020	anti-S IgG
8	HCoV-229E	2012-07-09	245	0.73136	0.284556	Edridge et al. 2020 scaled using Gudbjartsson et al. 2020	anti-S IgG
8	HCoV-229E	2007-03-26	336	0.78045	0.303656	Edridge et al. 2020 scaled using Gudbjartsson et al. 2020	anti-S IgG
8	HCoV-229E	1986-09-08	0	1.01587	0.395255	Edridge et al. 2020 scaled using Gudbjartsson et al. 2020	anti-S IgG
9	HCoV-229E	1988-08-10	62	0.544748	0.211949	Edridge et al. 2020 scaled using Gudbjartsson et al. 2020	anti-S IgG
9	HCoV-229E	1986-11-17	84	0.79018	0.307442	Edridge et al. 2020 scaled using Gudbjartsson et al. 2020	anti-S IgG
9	HCoV-229E	1987-11-11	86	0.562942	0.219029	Edridge et al. 2020 scaled using Gudbjartsson et al. 2020	anti-S IgG
9	HCoV-229E	1985-08-16	88	1.22474	0.476519	Edridge et al. 2020 scaled using Gudbjartsson et al. 2020	anti-S IgG
9	HCoV-229E	1988-02-09	90	0.622019	0.242014	Edridge et al. 2020 scaled using Gudbjartsson et al. 2020	anti-S IgG
9	HCoV-229E	1985-11-15	91	0.969795	0.377326	Edridge et al. 2020 scaled using Gudbjartsson et al. 2020	anti-S IgG
9	HCoV-229E	1986-02-14	91	1.13822	0.442858	Edridge et al. 2020 scaled using Gudbjartsson et al. 2020	anti-S IgG
9	HCoV-229E	1987-02-16	91	0.829396	0.3227	Edridge et al. 2020 scaled using Gudbjartsson et al. 2020	anti-S IgG
9	HCoV-229E	1987-05-18	91	0.70385	0.273853	Edridge et al. 2020 scaled using Gudbjartsson et al. 2020	anti-S IgG
9	HCoV-229E	1987-08-17	91	0.673254	0.261948	Edridge et al. 2020 scaled using Gudbjartsson et al. 2020	anti-S IgG
9	HCoV-229E	1985-02-15	93	1.77041	0.688829	Edridge et al. 2020 scaled using Gudbjartsson et al. 2020	anti-S IgG
9	HCoV-229E	1985-05-20	94	1.45558	0.566335	Edridge et al. 2020 scaled using Gudbjartsson et al. 2020	anti-S IgG
9	HCoV-229E	1986-05-21	96	0.956824	0.372279	Edridge et al. 2020 scaled using Gudbjartsson et al. 2020	anti-S IgG
9	HCoV-229E	1986-08-25	96	0.945053	0.3677	Edridge et al. 2020 scaled using Gudbjartsson et al. 2020	anti-S IgG
9	HCoV-229E	1988-11-14	96	0.656467	0.255417	Edridge et al. 2020 scaled using Gudbjartsson et al. 2020	anti-S IgG
9	HCoV-229E	1988-06-09	121	0.558865	0.217442	Edridge et al. 2020 scaled using Gudbjartsson et al. 2020	anti-S IgG
9	HCoV-229E	1989-11-06	160	1.1364	0.442148	Edridge et al. 2020 scaled using Gudbjartsson et al. 2020	anti-S IgG
9	HCoV-229E	1991-11-04	165	0.641995	0.249786	Edridge et al. 2020 scaled using Gudbjartsson et al. 2020	anti-S IgG
9	HCoV-229E	2010-04-01	175	0.948936	0.36921	Edridge et al. 2020 scaled using Gudbjartsson et al. 2020	anti-S IgG
9	HCoV-229E	2016-12-15	175	1.21511	0.472775	Edridge et al. 2020 scaled using Gudbjartsson et al. 2020	anti-S IgG
9	HCoV-229E	1990-11-06	176	0.780409	0.30364	Edridge et al. 2020 scaled using Gudbjartsson et al. 2020	anti-S IgG
9	HCoV-229E	1996-05-30	178	0.636589	0.247683	Edridge et al. 2020 scaled using Gudbjartsson et al. 2020	anti-S IgG
9	HCoV-229E	2011-09-29	178	1.35315	0.52648	Edridge et al. 2020 scaled using Gudbjartsson et al. 2020	anti-S IgG
9	HCoV-229E	2014-12-11	178	2.21704	0.8626	Edridge et al. 2020 scaled using Gudbjartsson et al. 2020	anti-S IgG
9	HCoV-229E	2005-04-11	181	0.411465	0.160092	Edridge et al. 2020 scaled using Gudbjartsson et al. 2020	anti-S IgG
9	HCoV-229E	2007-10-08	181	0.985825	0.383563	Edridge et al. 2020 scaled using Gudbjartsson et al. 2020	anti-S IgG
9	HCoV-229E	1995-05-30	182	0.678879	0.264137	Edridge et al. 2020 scaled using Gudbjartsson et al. 2020	anti-S IgG
9	HCoV-229E	2004-10-12	182	0.653187	0.254141	Edridge et al. 2020 scaled using Gudbjartsson et al. 2020	anti-S IgG
9	HCoV-229E	2005-10-10	182	0.449178	0.174765	Edridge et al. 2020 scaled using Gudbjartsson et al. 2020	anti-S IgG
9	HCoV-229E	2008-04-07	182	1.07106	0.416725	Edridge et al. 2020 scaled using Gudbjartsson et al. 2020	anti-S IgG
9	HCoV-229E	2009-04-09	182	0.928038	0.361079	Edridge et al. 2020 scaled using Gudbjartsson et al. 2020	anti-S IgG
9	HCoV-229E	2009-10-08	182	0.931263	0.362334	Edridge et al. 2020 scaled using Gudbjartsson et al. 2020	anti-S IgG
9	HCoV-229E	2011-04-04	182	1.17281	0.456313	Edridge et al. 2020 scaled using Gudbjartsson et al. 2020	anti-S IgG
9	HCoV-229E	2013-06-03	182	1.24611	0.484833	Edridge et al. 2020 scaled using Gudbjartsson et al. 2020	anti-S IgG
9	HCoV-229E	2014-06-16	182	3.07174	1.19515	Edridge et al. 2020 scaled using Gudbjartsson et al. 2020	anti-S IgG
9	HCoV-229E	2015-06-11	182	2.03064	0.790076	Edridge et al. 2020 scaled using Gudbjartsson et al. 2020	anti-S IgG
9	HCoV-229E	2018-03-27	182	1.40906	0.548234	Edridge et al. 2020 scaled using Gudbjartsson et al. 2020	anti-S IgG
9	HCoV-229E	1992-11-09	183	0.653394	0.254221	Edridge et al. 2020 scaled using Gudbjartsson et al. 2020	anti-S IgG
9	HCoV-229E	1993-05-11	183	2.53401	0.985927	Edridge et al. 2020 scaled using Gudbjartsson et al. 2020	anti-S IgG
9	HCoV-229E	1994-05-24	183	1.25497	0.48828	Edridge et al. 2020 scaled using Gudbjartsson et al. 2020	anti-S IgG
9	HCoV-229E	2004-04-13	183	0.560264	0.217986	Edridge et al. 2020 scaled using Gudbjartsson et al. 2020	anti-S IgG
9	HCoV-229E	2006-04-11	183	0.414672	0.16134	Edridge et al. 2020 scaled using Gudbjartsson et al. 2020	anti-S IgG
9	HCoV-229E	2018-09-27	184	1.20591	0.469192	Edridge et al. 2020 scaled using Gudbjartsson et al. 2020	anti-S IgG
9	HCoV-229E	2008-10-09	185	1.00687	0.391751	Edridge et al. 2020 scaled using Gudbjartsson et al. 2020	anti-S IgG
9	HCoV-229E	2003-10-13	186	0.501978	0.195309	Edridge et al. 2020 scaled using Gudbjartsson et al. 2020	anti-S IgG
9	HCoV-229E	2010-10-04	186	0.876429	0.340999	Edridge et al. 2020 scaled using Gudbjartsson et al. 2020	anti-S IgG
9	HCoV-229E	1996-12-03	187	0.737818	0.287069	Edridge et al. 2020 scaled using Gudbjartsson et al. 2020	anti-S IgG
9	HCoV-229E	2019-10-08	187	1.59231	0.619534	Edridge et al. 2020 scaled using Gudbjartsson et al. 2020	anti-S IgG
9	HCoV-229E	1992-05-10	188	0.70577	0.2746	Edridge et al. 2020 scaled using Gudbjartsson et al. 2020	anti-S IgG
9	HCoV-229E	1995-12-04	188	0.723342	0.281437	Edridge et al. 2020 scaled using Gudbjartsson et al. 2020	anti-S IgG
9	HCoV-229E	1990-05-14	189	0.954802	0.371493	Edridge et al. 2020 scaled using Gudbjartsson et al. 2020	anti-S IgG
9	HCoV-229E	1994-11-29	189	0.982465	0.382256	Edridge et al. 2020 scaled using Gudbjartsson et al. 2020	anti-S IgG
9	HCoV-229E	2015-12-17	189	1.43644	0.558887	Edridge et al. 2020 scaled using Gudbjartsson et al. 2020	anti-S IgG
9	HCoV-229E	2016-06-23	189	1.36548	0.531279	Edridge et al. 2020 scaled using Gudbjartsson et al. 2020	anti-S IgG
9	HCoV-229E	2019-04-04	189	1.56874	0.610364	Edridge et al. 2020 scaled using Gudbjartsson et al. 2020	anti-S IgG
9	HCoV-229E	1993-11-22	195	1.47123	0.572424	Edridge et al. 2020 scaled using Gudbjartsson et al. 2020	anti-S IgG
9	HCoV-229E	2013-12-16	196	1.21948	0.474471	Edridge et al. 2020 scaled using Gudbjartsson et al. 2020	anti-S IgG
9	HCoV-229E	1989-05-30	197	2.31979	0.902581	Edridge et al. 2020 scaled using Gudbjartsson et al. 2020	anti-S IgG
9	HCoV-229E	1991-05-23	198	0.775973	0.301914	Edridge et al. 2020 scaled using Gudbjartsson et al. 2020	anti-S IgG
9	HCoV-229E	2012-04-16	200	1.43227	0.557267	Edridge et al. 2020 scaled using Gudbjartsson et al. 2020	anti-S IgG
9	HCoV-229E	2012-12-03	231	1.29159	0.50253	Edridge et al. 2020 scaled using Gudbjartsson et al. 2020	anti-S IgG
9	HCoV-229E	2017-09-26	285	1.63828	0.637418	Edridge et al. 2020 scaled using Gudbjartsson et al. 2020	anti-S IgG
9	HCoV-229E	2007-04-10	364	0.952246	0.370498	Edridge et al. 2020 scaled using Gudbjartsson et al. 2020	anti-S IgG
9	HCoV-229E	1984-11-14	0	2.36571	0.920447	Edridge et al. 2020 scaled using Gudbjartsson et al. 2020	anti-S IgG
10	HCoV-229E	1988-02-11	79	0.967542	0.376449	Edridge et al. 2020 scaled using Gudbjartsson et al. 2020	anti-S IgG
10	HCoV-229E	1986-08-11	80	1.22405	0.476252	Edridge et al. 2020 scaled using Gudbjartsson et al. 2020	anti-S IgG
10	HCoV-229E	1987-05-21	86	1.05731	0.411377	Edridge et al. 2020 scaled using Gudbjartsson et al. 2020	anti-S IgG
10	HCoV-229E	1987-11-24	89	0.975587	0.379579	Edridge et al. 2020 scaled using Gudbjartsson et al. 2020	anti-S IgG
10	HCoV-229E	1985-11-22	91	1.13306	0.440848	Edridge et al. 2020 scaled using Gudbjartsson et al. 2020	anti-S IgG
10	HCoV-229E	1986-02-21	91	1.24843	0.485738	Edridge et al. 2020 scaled using Gudbjartsson et al. 2020	anti-S IgG
10	HCoV-229E	1986-05-23	91	1.08408	0.421791	Edridge et al. 2020 scaled using Gudbjartsson et al. 2020	anti-S IgG
10	HCoV-229E	1988-08-18	91	0.954887	0.371525	Edridge et al. 2020 scaled using Gudbjartsson et al. 2020	anti-S IgG
10	HCoV-229E	1988-11-17	91	1.05235	0.409448	Edridge et al. 2020 scaled using Gudbjartsson et al. 2020	anti-S IgG
10	HCoV-229E	1987-08-27	98	1.00966	0.392837	Edridge et al. 2020 scaled using Gudbjartsson et al. 2020	anti-S IgG
10	HCoV-229E	1988-05-19	98	0.881448	0.342952	Edridge et al. 2020 scaled using Gudbjartsson et al. 2020	anti-S IgG
10	HCoV-229E	1985-08-23	121	1.23783	0.481612	Edridge et al. 2020 scaled using Gudbjartsson et al. 2020	anti-S IgG
10	HCoV-229E	1992-11-06	165	0.969474	0.377201	Edridge et al. 2020 scaled using Gudbjartsson et al. 2020	anti-S IgG
10	HCoV-229E	2005-04-12	169	0.75491	0.293719	Edridge et al. 2020 scaled using Gudbjartsson et al. 2020	anti-S IgG
10	HCoV-229E	1990-05-21	175	0.931686	0.362499	Edridge et al. 2020 scaled using Gudbjartsson et al. 2020	anti-S IgG
10	HCoV-229E	1994-11-07	175	0.912152	0.354898	Edridge et al. 2020 scaled using Gudbjartsson et al. 2020	anti-S IgG
10	HCoV-229E	2010-03-29	175	5.73707	2.23217	Edridge et al. 2020 scaled using Gudbjartsson et al. 2020	anti-S IgG
10	HCoV-229E	2010-09-20	175	1.02041	0.39702	Edridge et al. 2020 scaled using Gudbjartsson et al. 2020	anti-S IgG
10	HCoV-229E	2005-10-10	181	0.621204	0.241697	Edridge et al. 2020 scaled using Gudbjartsson et al. 2020	anti-S IgG
10	HCoV-229E	2007-10-08	181	0.756785	0.294449	Edridge et al. 2020 scaled using Gudbjartsson et al. 2020	anti-S IgG
10	HCoV-229E	1989-11-27	182	0.912234	0.35493	Edridge et al. 2020 scaled using Gudbjartsson et al. 2020	anti-S IgG
10	HCoV-229E	1990-11-19	182	0.813215	0.316404	Edridge et al. 2020 scaled using Gudbjartsson et al. 2020	anti-S IgG
10	HCoV-229E	1992-05-25	182	0.986768	0.38393	Edridge et al. 2020 scaled using Gudbjartsson et al. 2020	anti-S IgG
10	HCoV-229E	1993-11-08	182	0.877245	0.341317	Edridge et al. 2020 scaled using Gudbjartsson et al. 2020	anti-S IgG
10	HCoV-229E	1995-05-08	182	0.863948	0.336143	Edridge et al. 2020 scaled using Gudbjartsson et al. 2020	anti-S IgG
10	HCoV-229E	1995-11-06	182	0.74775	0.290933	Edridge et al. 2020 scaled using Gudbjartsson et al. 2020	anti-S IgG
10	HCoV-229E	1996-11-11	182	0.806808	0.313911	Edridge et al. 2020 scaled using Gudbjartsson et al. 2020	anti-S IgG
10	HCoV-229E	2003-10-27	182	0.880794	0.342698	Edridge et al. 2020 scaled using Gudbjartsson et al. 2020	anti-S IgG
10	HCoV-229E	2004-04-26	182	0.834476	0.324676	Edridge et al. 2020 scaled using Gudbjartsson et al. 2020	anti-S IgG
10	HCoV-229E	2004-10-25	182	0.766557	0.298251	Edridge et al. 2020 scaled using Gudbjartsson et al. 2020	anti-S IgG
10	HCoV-229E	2006-04-10	182	0.674671	0.2625	Edridge et al. 2020 scaled using Gudbjartsson et al. 2020	anti-S IgG
10	HCoV-229E	2006-10-09	182	0.645061	0.250979	Edridge et al. 2020 scaled using Gudbjartsson et al. 2020	anti-S IgG
10	HCoV-229E	2008-04-07	182	0.66526	0.258838	Edridge et al. 2020 scaled using Gudbjartsson et al. 2020	anti-S IgG
10	HCoV-229E	2008-10-06	182	0.584562	0.22744	Edridge et al. 2020 scaled using Gudbjartsson et al. 2020	anti-S IgG
10	HCoV-229E	2009-04-06	182	0.649889	0.252858	Edridge et al. 2020 scaled using Gudbjartsson et al. 2020	anti-S IgG
10	HCoV-229E	2009-10-05	182	0.562211	0.218744	Edridge et al. 2020 scaled using Gudbjartsson et al. 2020	anti-S IgG
10	HCoV-229E	2011-03-21	182	0.873955	0.340037	Edridge et al. 2020 scaled using Gudbjartsson et al. 2020	anti-S IgG
10	HCoV-229E	1991-05-21	183	2.05668	0.800209	Edridge et al. 2020 scaled using Gudbjartsson et al. 2020	anti-S IgG
10	HCoV-229E	2007-04-10	183	1.0749	0.418219	Edridge et al. 2020 scaled using Gudbjartsson et al. 2020	anti-S IgG
10	HCoV-229E	1993-05-10	185	1.02063	0.397104	Edridge et al. 2020 scaled using Gudbjartsson et al. 2020	anti-S IgG
10	HCoV-229E	1991-11-25	188	0.975846	0.379681	Edridge et al. 2020 scaled using Gudbjartsson et al. 2020	anti-S IgG
10	HCoV-229E	1994-05-16	189	2.94496	1.14582	Edridge et al. 2020 scaled using Gudbjartsson et al. 2020	anti-S IgG
10	HCoV-229E	1996-05-13	189	0.886056	0.344745	Edridge et al. 2020 scaled using Gudbjartsson et al. 2020	anti-S IgG
10	HCoV-229E	1989-05-29	193	1.04861	0.407991	Edridge et al. 2020 scaled using Gudbjartsson et al. 2020	anti-S IgG
10	HCoV-229E	1987-02-24	197	1.22985	0.478506	Edridge et al. 2020 scaled using Gudbjartsson et al. 2020	anti-S IgG
10	HCoV-229E	1985-04-24	0	1.02554	0.399013	Edridge et al. 2020 scaled using Gudbjartsson et al. 2020	anti-S IgG
	HCoV-229E		855	1.45823	0.334915	Edridge et al. 2020 scaled using Gudbjartsson et al. 2020	anti-S IgG
	HCoV-229E		2240	0.87501	0.200966	Edridge et al. 2020 scaled using Gudbjartsson et al. 2020	anti-S IgG
	HCoV-229E		2266	1.25752	0.288817	Edridge et al. 2020 scaled using Gudbjartsson et al. 2020	anti-S IgG
	HCoV-229E		2303	0.754837	0.173365	Edridge et al. 2020 scaled using Gudbjartsson et al. 2020	anti-S IgG
	HCoV-229E		2319	0.516364	0.118595	Edridge et al. 2020 scaled using Gudbjartsson et al. 2020	anti-S IgG
	HCoV-229E		2338	1.1843	0.272	Edridge et al. 2020 scaled using Gudbjartsson et al. 2020	anti-S IgG
	HCoV-229E		2359	0.918991	0.211067	Edridge et al. 2020 scaled using Gudbjartsson et al. 2020	anti-S IgG
	HCoV-229E		2394	1.17979	0.270966	Edridge et al. 2020 scaled using Gudbjartsson et al. 2020	anti-S IgG
	HCoV-229E		2424	0.865239	0.198722	Edridge et al. 2020 scaled using Gudbjartsson et al. 2020	anti-S IgG
	HCoV-229E		3239	1.3715	0.314997	Edridge et al. 2020 scaled using Gudbjartsson et al. 2020	anti-S IgG
	HCoV-229E		0	0.614941	0.141235	Edridge et al. 2020 scaled using Gudbjartsson et al. 2020	anti-S IgG
	HCoV-229E		0	0.851638	0.195598	Edridge et al. 2020 scaled using Gudbjartsson et al. 2020	anti-S IgG
	HCoV-229E		0	1.14969	0.264052	Edridge et al. 2020 scaled using Gudbjartsson et al. 2020	anti-S IgG
	HCoV-229E		0	0.640654	0.147141	Edridge et al. 2020 scaled using Gudbjartsson et al. 2020	anti-S IgG
	HCoV-229E		0	0.816494	0.187526	Edridge et al. 2020 scaled using Gudbjartsson et al. 2020	anti-S IgG
	HCoV-229E		0	1.29948	0.298455	Edridge et al. 2020 scaled using Gudbjartsson et al. 2020	anti-S IgG
	HCoV-229E		0	0.89482	0.205515	Edridge et al. 2020 scaled using Gudbjartsson et al. 2020	anti-S IgG
	HCoV-229E		0	1.01587	0.233318	Edridge et al. 2020 scaled using Gudbjartsson et al. 2020	anti-S IgG
	HCoV-229E		0	2.36571	0.543339	Edridge et al. 2020 scaled using Gudbjartsson et al. 2020	anti-S IgG
	HCoV-229E		0	1.02554	0.235537	Edridge et al. 2020 scaled using Gudbjartsson et al. 2020	anti-S IgG
