# Supplementary material for: The durability of natural infection and vaccine-induced immunity against future infection by SARS-CoV-2
Source: Proc Natl Acad Sci U S A. 2022 Jul 15;119(31):e2204336119. doi: 10.1073/pnas.2204336119 (PMC9351502; doi:10.1073/pnas.2204336119)
Supplement: Supplementary File [file pnas.2204336119.sd02.xlsx]

## Sheet: Dataset S2
Title: Sample-size weighted mean antibody waning profile for BNT162b2
Legend: For BNT162b2, raw and sample-size weighted mean antibody waning profile values beginning at the peak antibody response (1.50).
Antibody	Terpos et al. 2021	Israel et al. 2021	Levin et al. 2021	Bayart et al. 2021	Average sampled-weighted
0.15	NA	NA	NA	-0.00363333	-0.00363333
0.2	NA	NA	NA	-0.00363333	-0.00363333
0.25	NA	NA	NA	-0.00363333	-0.00363333
0.3	NA	NA	NA	-0.00363333	-0.00363333
0.35	NA	NA	NA	-0.00363333	-0.00363333
0.4	NA	NA	NA	-0.00363333	-0.00363333
0.45	NA	NA	NA	-0.00363333	-0.00363333
0.5	NA	NA	NA	-0.0161176	-0.0161176
0.55	NA	NA	NA	-0.0161176	-0.0161176
0.6	NA	NA	NA	-0.0161176	-0.0161176
0.65	NA	NA	NA	-0.0161176	-0.0161176
0.7	NA	NA	NA	-0.0161176	-0.0161176
0.75	-0.00625	NA	NA	-0.0161176	-0.0104711
0.8	-0.00625	NA	NA	-0.0161176	-0.0104711
0.85	-0.00625	NA	NA	-0.0161176	-0.0104711
0.9	-0.00340909	NA	NA	-0.0161176	-0.00884551
0.95	-0.00340909	NA	-0.00432653	-0.0161176	-0.00488776
1	-0.00223214	NA	-0.00432653	-0.0161176	-0.00480412
1.05	-0.00223214	NA	-0.00432653	-0.0267857	-0.0053709
1.1	-0.00223214	-0.00203333	-0.00392857	-0.0267857	-0.00478271
1.15	-0.00223214	-0.00173333	-0.00392857	-0.0267857	-0.00475865
1.2	-0.00223214	-0.00226667	-0.00403571	-0.0267857	-0.00488773
1.25	-0.00223214	-0.002	-0.00403571	-0.0267857	-0.00486634
1.3	-0.00223214	-0.00281667	-0.004	-0.0267857	-0.00490306
1.35	-0.00223214	-0.00363333	-0.004	-0.0267857	-0.00496853
1.4	-0.00223214	-0.00363333	-0.00384906	-0.00742857	-0.00390099
1.45	-0.00223214	-0.00303333	-0.00384906	-0.00742857	-0.00385288
1.5	-0.00223214	-0.00303333	-0.00384906	-0.00742857	-0.00385288
