# Supplementary material for: The durability of natural infection and vaccine-induced immunity against future infection by SARS-CoV-2
Source: Proc Natl Acad Sci U S A. 2022 Jul 15;119(31):e2204336119. doi: 10.1073/pnas.2204336119 (PMC9351502; doi:10.1073/pnas.2204336119)
Supplement: Supplementary File [file pnas.2204336119.sd03.xlsx]

## Sheet: Dataset S3
Title: Half-life to baseline estimates for natural infection
Legend: Natural infection half-life to baseline estimates for each analysis combination of phylogeny, MERS-CoV dataset, and SARS-CoV-2 dataset.
half-life (days)	phylogeny	SARS-CoV-2 dataset	MERS-CoV dataset
35.9933	iqtree_treetime	Manisty et al. 2021	Alshukairi et al. 2016
35.9933	iqtree_treetime	Manisty et al. 2021	Choe et al. 2017
36.1323	iqtree_reltime	Manisty et al. 2021	Alshukairi et al. 2016
36.1323	iqtree_reltime	Manisty et al. 2021	Choe et al. 2017
36.1898	raxml_mt	Manisty et al. 2021	Alshukairi et al. 2016
36.1898	raxml_mt	Manisty et al. 2021	Choe et al. 2017
36.2317	raxml_reltime	Manisty et al. 2021	Alshukairi et al. 2016
36.2317	raxml_reltime	Manisty et al. 2021	Choe et al. 2017
36.2325	iqtree_nr_reltime	Manisty et al. 2021	Alshukairi et al. 2016
36.2325	iqtree_nr_reltime	Manisty et al. 2021	Choe et al. 2017
36.2325	raxml_nr_treetime	Manisty et al. 2021	Alshukairi et al. 2016
36.2325	raxml_nr_treetime	Manisty et al. 2021	Choe et al. 2017
36.2401	raxml_treetime	Manisty et al. 2021	Alshukairi et al. 2016
36.2401	raxml_treetime	Manisty et al. 2021	Choe et al. 2017
36.3244	iqtree_nr_tt	Manisty et al. 2021	Alshukairi et al. 2016
36.3244	iqtree_nr_tt	Manisty et al. 2021	Choe et al. 2017
36.3896	raxml_nr_reltime	Manisty et al. 2021	Alshukairi et al. 2016
36.3896	raxml_nr_reltime	Manisty et al. 2021	Choe et al. 2017
36.4081	iqtree_nr_treetime	Manisty et al. 2021	Alshukairi et al. 2016
36.4081	iqtree_nr_treetime	Manisty et al. 2021	Choe et al. 2017
36.4632	iqtree_mt	Manisty et al. 2021	Alshukairi et al. 2016
36.4632	iqtree_mt	Manisty et al. 2021	Choe et al. 2017
36.5645	iqtree_tt	Manisty et al. 2021	Alshukairi et al. 2016
36.5645	iqtree_tt	Manisty et al. 2021	Choe et al. 2017
36.7574	iqtree_nr_mt	Manisty et al. 2021	Alshukairi et al. 2016
36.7574	iqtree_nr_mt	Manisty et al. 2021	Choe et al. 2017
36.7697	raxml_nr_mt	Manisty et al. 2021	Alshukairi et al. 2016
36.7697	raxml_nr_mt	Manisty et al. 2021	Choe et al. 2017
66.319	iqtree_treetime	Harris et al. 2021	Alshukairi et al. 2016
66.319	iqtree_treetime	Harris et al. 2021	Choe et al. 2017
66.5457	iqtree_reltime	Harris et al. 2021	Alshukairi et al. 2016
66.5457	iqtree_reltime	Harris et al. 2021	Choe et al. 2017
66.6395	raxml_mt	Harris et al. 2021	Alshukairi et al. 2016
66.6395	raxml_mt	Harris et al. 2021	Choe et al. 2017
66.7078	raxml_reltime	Harris et al. 2021	Alshukairi et al. 2016
66.7078	raxml_reltime	Harris et al. 2021	Choe et al. 2017
66.7091	iqtree_nr_reltime	Harris et al. 2021	Alshukairi et al. 2016
66.7091	iqtree_nr_reltime	Harris et al. 2021	Choe et al. 2017
66.7091	raxml_nr_treetime	Harris et al. 2021	Alshukairi et al. 2016
66.7091	raxml_nr_treetime	Harris et al. 2021	Choe et al. 2017
66.7215	raxml_treetime	Harris et al. 2021	Alshukairi et al. 2016
66.7215	raxml_treetime	Harris et al. 2021	Choe et al. 2017
66.8589	iqtree_nr_tt	Harris et al. 2021	Alshukairi et al. 2016
66.8589	iqtree_nr_tt	Harris et al. 2021	Choe et al. 2017
66.9652	raxml_nr_reltime	Harris et al. 2021	Alshukairi et al. 2016
66.9652	raxml_nr_reltime	Harris et al. 2021	Choe et al. 2017
66.9954	iqtree_nr_treetime	Harris et al. 2021	Alshukairi et al. 2016
66.9954	iqtree_nr_treetime	Harris et al. 2021	Choe et al. 2017
67.0853	iqtree_mt	Harris et al. 2021	Alshukairi et al. 2016
67.0853	iqtree_mt	Harris et al. 2021	Choe et al. 2017
67.2504	iqtree_tt	Harris et al. 2021	Alshukairi et al. 2016
67.2504	iqtree_tt	Harris et al. 2021	Choe et al. 2017
67.565	iqtree_nr_mt	Harris et al. 2021	Alshukairi et al. 2016
67.565	iqtree_nr_mt	Harris et al. 2021	Choe et al. 2017
67.5851	raxml_nr_mt	Harris et al. 2021	Alshukairi et al. 2016
67.5851	raxml_nr_mt	Harris et al. 2021	Choe et al. 2017
153.513	iqtree_treetime	Gudbjartsson et al. 2020	Alshukairi et al. 2016
153.513	iqtree_treetime	Gudbjartsson et al. 2020	Choe et al. 2017
153.986	iqtree_reltime	Gudbjartsson et al. 2020	Alshukairi et al. 2016
153.986	iqtree_reltime	Gudbjartsson et al. 2020	Choe et al. 2017
154.182	raxml_mt	Gudbjartsson et al. 2020	Alshukairi et al. 2016
154.182	raxml_mt	Gudbjartsson et al. 2020	Choe et al. 2017
154.325	raxml_reltime	Gudbjartsson et al. 2020	Alshukairi et al. 2016
154.325	raxml_reltime	Gudbjartsson et al. 2020	Choe et al. 2017
154.328	iqtree_nr_reltime	Gudbjartsson et al. 2020	Alshukairi et al. 2016
154.328	iqtree_nr_reltime	Gudbjartsson et al. 2020	Choe et al. 2017
154.328	raxml_nr_treetime	Gudbjartsson et al. 2020	Alshukairi et al. 2016
154.328	raxml_nr_treetime	Gudbjartsson et al. 2020	Choe et al. 2017
154.354	raxml_treetime	Gudbjartsson et al. 2020	Alshukairi et al. 2016
154.354	raxml_treetime	Gudbjartsson et al. 2020	Choe et al. 2017
154.64	iqtree_nr_tt	Gudbjartsson et al. 2020	Alshukairi et al. 2016
154.64	iqtree_nr_tt	Gudbjartsson et al. 2020	Choe et al. 2017
154.862	raxml_nr_reltime	Gudbjartsson et al. 2020	Alshukairi et al. 2016
154.862	raxml_nr_reltime	Gudbjartsson et al. 2020	Choe et al. 2017
154.925	iqtree_nr_treetime	Gudbjartsson et al. 2020	Alshukairi et al. 2016
154.925	iqtree_nr_treetime	Gudbjartsson et al. 2020	Choe et al. 2017
155.113	iqtree_mt	Gudbjartsson et al. 2020	Alshukairi et al. 2016
155.113	iqtree_mt	Gudbjartsson et al. 2020	Choe et al. 2017
155.458	iqtree_tt	Gudbjartsson et al. 2020	Alshukairi et al. 2016
155.458	iqtree_tt	Gudbjartsson et al. 2020	Choe et al. 2017
156.114	iqtree_nr_mt	Gudbjartsson et al. 2020	Alshukairi et al. 2016
156.114	iqtree_nr_mt	Gudbjartsson et al. 2020	Choe et al. 2017
156.156	raxml_nr_mt	Gudbjartsson et al. 2020	Alshukairi et al. 2016
156.156	raxml_nr_mt	Gudbjartsson et al. 2020	Choe et al. 2017
