# Supplementary material for: The durability of natural infection and vaccine-induced immunity against future infection by SARS-CoV-2
Source: Proc Natl Acad Sci U S A. 2022 Jul 15;119(31):e2204336119. doi: 10.1073/pnas.2204336119 (PMC9351502; doi:10.1073/pnas.2204336119)
Supplement: Supplementary File [file pnas.2204336119.sd04.xlsx]

## Sheet: Dataset S4
Title: Median time to reinfection/breakthrough infection estimates
Legend: Median time to reinfection for natural infection estimates and median time to breakthrough infection estimates for vaccines for each analysis combination of phylogeny, MERS-CoV dataset, and SARS-CoV-2 dataset.
median_time_estimate	phylogeny	SARS-CoV-2 dataset	MERS-CoV dataset	type
25.7317	iqtree_tt	Average sample size-weighted empirical vaccine waning	Alshukairi et al. 2016	BNT162b2
20.5036	iqtree_mt	Gudbjartsson et al. 2020	Alshukairi et al. 2016	Ad26.COV2.S
21.4641	iqtree_mt	Gudbjartsson et al. 2020	Alshukairi et al. 2016	Natural infection
22.3303	iqtree_mt	Gudbjartsson et al. 2020	Alshukairi et al. 2016	ChAdOx1
29.4868	iqtree_mt	Gudbjartsson et al. 2020	Alshukairi et al. 2016	BNT162b2
29.489	iqtree_mt	Gudbjartsson et al. 2020	Alshukairi et al. 2016	mRNA-1273
21.1533	iqtree_nr_mt	Gudbjartsson et al. 2020	Alshukairi et al. 2016	Ad26.COV2.S
22.1127	iqtree_nr_mt	Gudbjartsson et al. 2020	Alshukairi et al. 2016	Natural infection
22.9787	iqtree_nr_mt	Gudbjartsson et al. 2020	Alshukairi et al. 2016	ChAdOx1
30.1435	iqtree_nr_mt	Gudbjartsson et al. 2020	Alshukairi et al. 2016	BNT162b2
30.1458	iqtree_nr_mt	Gudbjartsson et al. 2020	Alshukairi et al. 2016	mRNA-1273
20.0113	iqtree_nr_reltime	Gudbjartsson et al. 2020	Alshukairi et al. 2016	Ad26.COV2.S
20.9713	iqtree_nr_reltime	Gudbjartsson et al. 2020	Alshukairi et al. 2016	Natural infection
21.8368	iqtree_nr_reltime	Gudbjartsson et al. 2020	Alshukairi et al. 2016	ChAdOx1
28.978	iqtree_nr_reltime	Gudbjartsson et al. 2020	Alshukairi et al. 2016	BNT162b2
28.9801	iqtree_nr_reltime	Gudbjartsson et al. 2020	Alshukairi et al. 2016	mRNA-1273
20.2808	iqtree_nr_treetime	Gudbjartsson et al. 2020	Alshukairi et al. 2016	Ad26.COV2.S
21.2392	iqtree_nr_treetime	Gudbjartsson et al. 2020	Alshukairi et al. 2016	Natural infection
22.1038	iqtree_nr_treetime	Gudbjartsson et al. 2020	Alshukairi et al. 2016	ChAdOx1
29.2417	iqtree_nr_treetime	Gudbjartsson et al. 2020	Alshukairi et al. 2016	BNT162b2
29.2439	iqtree_nr_treetime	Gudbjartsson et al. 2020	Alshukairi et al. 2016	mRNA-1273
20.1148	iqtree_nr_tt	Gudbjartsson et al. 2020	Alshukairi et al. 2016	Ad26.COV2.S
21.0743	iqtree_nr_tt	Gudbjartsson et al. 2020	Alshukairi et al. 2016	Natural infection
21.9397	iqtree_nr_tt	Gudbjartsson et al. 2020	Alshukairi et al. 2016	ChAdOx1
29.0815	iqtree_nr_tt	Gudbjartsson et al. 2020	Alshukairi et al. 2016	BNT162b2
29.0837	iqtree_nr_tt	Gudbjartsson et al. 2020	Alshukairi et al. 2016	mRNA-1273
19.8513	iqtree_reltime	Gudbjartsson et al. 2020	Alshukairi et al. 2016	Ad26.COV2.S
20.8124	iqtree_reltime	Gudbjartsson et al. 2020	Alshukairi et al. 2016	Natural infection
21.6786	iqtree_reltime	Gudbjartsson et al. 2020	Alshukairi et al. 2016	ChAdOx1
28.8238	iqtree_reltime	Gudbjartsson et al. 2020	Alshukairi et al. 2016	BNT162b2
28.8259	iqtree_reltime	Gudbjartsson et al. 2020	Alshukairi et al. 2016	mRNA-1273
19.5981	iqtree_treetime	Gudbjartsson et al. 2020	Alshukairi et al. 2016	Ad26.COV2.S
20.5595	iqtree_treetime	Gudbjartsson et al. 2020	Alshukairi et al. 2016	Natural infection
21.4258	iqtree_treetime	Gudbjartsson et al. 2020	Alshukairi et al. 2016	ChAdOx1
28.5668	iqtree_treetime	Gudbjartsson et al. 2020	Alshukairi et al. 2016	BNT162b2
28.5689	iqtree_treetime	Gudbjartsson et al. 2020	Alshukairi et al. 2016	mRNA-1273
20.5372	iqtree_tt	Gudbjartsson et al. 2020	Alshukairi et al. 2016	Ad26.COV2.S
21.5016	iqtree_tt	Gudbjartsson et al. 2020	Alshukairi et al. 2016	Natural infection
22.371	iqtree_tt	Gudbjartsson et al. 2020	Alshukairi et al. 2016	ChAdOx1
29.5584	iqtree_tt	Gudbjartsson et al. 2020	Alshukairi et al. 2016	BNT162b2
29.5607	iqtree_tt	Gudbjartsson et al. 2020	Alshukairi et al. 2016	mRNA-1273
19.9559	raxml_mt	Gudbjartsson et al. 2020	Alshukairi et al. 2016	Ad26.COV2.S
20.9168	raxml_mt	Gudbjartsson et al. 2020	Alshukairi et al. 2016	Natural infection
21.7831	raxml_mt	Gudbjartsson et al. 2020	Alshukairi et al. 2016	ChAdOx1
28.9299	raxml_mt	Gudbjartsson et al. 2020	Alshukairi et al. 2016	BNT162b2
28.9321	raxml_mt	Gudbjartsson et al. 2020	Alshukairi et al. 2016	mRNA-1273
21.1643	raxml_nr_mt	Gudbjartsson et al. 2020	Alshukairi et al. 2016	Ad26.COV2.S
22.1237	raxml_nr_mt	Gudbjartsson et al. 2020	Alshukairi et al. 2016	Natural infection
22.9898	raxml_nr_mt	Gudbjartsson et al. 2020	Alshukairi et al. 2016	ChAdOx1
30.1551	raxml_nr_mt	Gudbjartsson et al. 2020	Alshukairi et al. 2016	BNT162b2
30.1574	raxml_nr_mt	Gudbjartsson et al. 2020	Alshukairi et al. 2016	mRNA-1273
19.6609	raxml_nr_reltime	Gudbjartsson et al. 2020	Alshukairi et al. 2016	Ad26.COV2.S
20.6217	raxml_nr_reltime	Gudbjartsson et al. 2020	Alshukairi et al. 2016	Natural infection
21.4877	raxml_nr_reltime	Gudbjartsson et al. 2020	Alshukairi et al. 2016	ChAdOx1
28.6323	raxml_nr_reltime	Gudbjartsson et al. 2020	Alshukairi et al. 2016	BNT162b2
28.6344	raxml_nr_reltime	Gudbjartsson et al. 2020	Alshukairi et al. 2016	mRNA-1273
20.0113	raxml_nr_treetime	Gudbjartsson et al. 2020	Alshukairi et al. 2016	Ad26.COV2.S
20.9713	raxml_nr_treetime	Gudbjartsson et al. 2020	Alshukairi et al. 2016	Natural infection
21.8368	raxml_nr_treetime	Gudbjartsson et al. 2020	Alshukairi et al. 2016	ChAdOx1
28.978	raxml_nr_treetime	Gudbjartsson et al. 2020	Alshukairi et al. 2016	BNT162b2
28.9801	raxml_nr_treetime	Gudbjartsson et al. 2020	Alshukairi et al. 2016	mRNA-1273
20.0332	raxml_reltime	Gudbjartsson et al. 2020	Alshukairi et al. 2016	Ad26.COV2.S
20.9944	raxml_reltime	Gudbjartsson et al. 2020	Alshukairi et al. 2016	Natural infection
21.8608	raxml_reltime	Gudbjartsson et al. 2020	Alshukairi et al. 2016	ChAdOx1
29.0111	raxml_reltime	Gudbjartsson et al. 2020	Alshukairi et al. 2016	BNT162b2
29.0132	raxml_reltime	Gudbjartsson et al. 2020	Alshukairi et al. 2016	mRNA-1273
20.0627	raxml_treetime	Gudbjartsson et al. 2020	Alshukairi et al. 2016	Ad26.COV2.S
21.0237	raxml_treetime	Gudbjartsson et al. 2020	Alshukairi et al. 2016	Natural infection
21.89	raxml_treetime	Gudbjartsson et al. 2020	Alshukairi et al. 2016	ChAdOx1
29.0392	raxml_treetime	Gudbjartsson et al. 2020	Alshukairi et al. 2016	BNT162b2
29.0414	raxml_treetime	Gudbjartsson et al. 2020	Alshukairi et al. 2016	mRNA-1273
20.0878	iqtree_mt	Gudbjartsson et al. 2020	Choe et al. 2017	Ad26.COV2.S
21.3349	iqtree_mt	Gudbjartsson et al. 2020	Choe et al. 2017	Natural infection
22.2057	iqtree_mt	Gudbjartsson et al. 2020	Choe et al. 2017	ChAdOx1
29.2322	iqtree_mt	Gudbjartsson et al. 2020	Choe et al. 2017	BNT162b2
29.4297	iqtree_mt	Gudbjartsson et al. 2020	Choe et al. 2017	mRNA-1273
20.9352	iqtree_nr_mt	Gudbjartsson et al. 2020	Choe et al. 2017	Ad26.COV2.S
22.1778	iqtree_nr_mt	Gudbjartsson et al. 2020	Choe et al. 2017	Natural infection
23.0506	iqtree_nr_mt	Gudbjartsson et al. 2020	Choe et al. 2017	ChAdOx1
30.1235	iqtree_nr_mt	Gudbjartsson et al. 2020	Choe et al. 2017	BNT162b2
30.3031	iqtree_nr_mt	Gudbjartsson et al. 2020	Choe et al. 2017	mRNA-1273
19.8337	iqtree_nr_reltime	Gudbjartsson et al. 2020	Choe et al. 2017	Ad26.COV2.S
21.1003	iqtree_nr_reltime	Gudbjartsson et al. 2020	Choe et al. 2017	Natural infection
21.9759	iqtree_nr_reltime	Gudbjartsson et al. 2020	Choe et al. 2017	ChAdOx1
29.0133	iqtree_nr_reltime	Gudbjartsson et al. 2020	Choe et al. 2017	BNT162b2
29.2413	iqtree_nr_reltime	Gudbjartsson et al. 2020	Choe et al. 2017	mRNA-1273
20.1781	iqtree_nr_treetime	Gudbjartsson et al. 2020	Choe et al. 2017	Ad26.COV2.S
21.4374	iqtree_nr_treetime	Gudbjartsson et al. 2020	Choe et al. 2017	Natural infection
22.3123	iqtree_nr_treetime	Gudbjartsson et al. 2020	Choe et al. 2017	ChAdOx1
29.3631	iqtree_nr_treetime	Gudbjartsson et al. 2020	Choe et al. 2017	BNT162b2
29.5754	iqtree_nr_treetime	Gudbjartsson et al. 2020	Choe et al. 2017	mRNA-1273
19.7648	iqtree_nr_tt	Gudbjartsson et al. 2020	Choe et al. 2017	Ad26.COV2.S
21.0124	iqtree_nr_tt	Gudbjartsson et al. 2020	Choe et al. 2017	Natural infection
21.8817	iqtree_nr_tt	Gudbjartsson et al. 2020	Choe et al. 2017	ChAdOx1
28.8838	iqtree_nr_tt	Gudbjartsson et al. 2020	Choe et al. 2017	BNT162b2
29.0878	iqtree_nr_tt	Gudbjartsson et al. 2020	Choe et al. 2017	mRNA-1273
19.6561	iqtree_reltime	Gudbjartsson et al. 2020	Choe et al. 2017	Ad26.COV2.S
20.9274	iqtree_reltime	Gudbjartsson et al. 2020	Choe et al. 2017	Natural infection
21.8035	iqtree_reltime	Gudbjartsson et al. 2020	Choe et al. 2017	ChAdOx1
28.8348	iqtree_reltime	Gudbjartsson et al. 2020	Choe et al. 2017	BNT162b2
29.0722	iqtree_reltime	Gudbjartsson et al. 2020	Choe et al. 2017	mRNA-1273
19.333	iqtree_treetime	Gudbjartsson et al. 2020	Choe et al. 2017	Ad26.COV2.S
20.6077	iqtree_treetime	Gudbjartsson et al. 2020	Choe et al. 2017	Natural infection
21.4834	iqtree_treetime	Gudbjartsson et al. 2020	Choe et al. 2017	ChAdOx1
28.4984	iqtree_treetime	Gudbjartsson et al. 2020	Choe et al. 2017	BNT162b2
28.7453	iqtree_treetime	Gudbjartsson et al. 2020	Choe et al. 2017	mRNA-1273
20.5022	iqtree_tt	Gudbjartsson et al. 2020	Choe et al. 2017	Ad26.COV2.S
21.7548	iqtree_tt	Gudbjartsson et al. 2020	Choe et al. 2017	Natural infection
22.6291	iqtree_tt	Gudbjartsson et al. 2020	Choe et al. 2017	ChAdOx1
29.6919	iqtree_tt	Gudbjartsson et al. 2020	Choe et al. 2017	BNT162b2
29.8901	iqtree_tt	Gudbjartsson et al. 2020	Choe et al. 2017	mRNA-1273
19.7583	raxml_mt	Gudbjartsson et al. 2020	Choe et al. 2017	Ad26.COV2.S
21.0268	raxml_mt	Gudbjartsson et al. 2020	Choe et al. 2017	Natural infection
21.9025	raxml_mt	Gudbjartsson et al. 2020	Choe et al. 2017	ChAdOx1
28.9373	raxml_mt	Gudbjartsson et al. 2020	Choe et al. 2017	BNT162b2
29.1692	raxml_mt	Gudbjartsson et al. 2020	Choe et al. 2017	mRNA-1273
20.91	raxml_nr_mt	Gudbjartsson et al. 2020	Choe et al. 2017	Ad26.COV2.S
22.151	raxml_nr_mt	Gudbjartsson et al. 2020	Choe et al. 2017	Natural infection
23.0233	raxml_nr_mt	Gudbjartsson et al. 2020	Choe et al. 2017	ChAdOx1
30.0934	raxml_nr_mt	Gudbjartsson et al. 2020	Choe et al. 2017	BNT162b2
30.2708	raxml_nr_mt	Gudbjartsson et al. 2020	Choe et al. 2017	mRNA-1273
20.4502	raxml_nr_reltime	Gudbjartsson et al. 2020	Choe et al. 2017	Ad26.COV2.S
21.4035	raxml_nr_reltime	Gudbjartsson et al. 2020	Choe et al. 2017	Natural infection
22.2785	raxml_nr_reltime	Gudbjartsson et al. 2020	Choe et al. 2017	ChAdOx1
28.9373	raxml_nr_reltime	Gudbjartsson et al. 2020	Choe et al. 2017	BNT162b2
29.5421	raxml_nr_reltime	Gudbjartsson et al. 2020	Choe et al. 2017	mRNA-1273
19.8337	raxml_nr_treetime	Gudbjartsson et al. 2020	Choe et al. 2017	Ad26.COV2.S
21.1003	raxml_nr_treetime	Gudbjartsson et al. 2020	Choe et al. 2017	Natural infection
21.9759	raxml_nr_treetime	Gudbjartsson et al. 2020	Choe et al. 2017	ChAdOx1
29.0133	raxml_nr_treetime	Gudbjartsson et al. 2020	Choe et al. 2017	BNT162b2
29.2413	raxml_nr_treetime	Gudbjartsson et al. 2020	Choe et al. 2017	mRNA-1273
19.8096	raxml_reltime	Gudbjartsson et al. 2020	Choe et al. 2017	Ad26.COV2.S
21.0748	raxml_reltime	Gudbjartsson et al. 2020	Choe et al. 2017	Natural infection
21.9498	raxml_reltime	Gudbjartsson et al. 2020	Choe et al. 2017	ChAdOx1
28.9833	raxml_reltime	Gudbjartsson et al. 2020	Choe et al. 2017	BNT162b2
29.2097	raxml_reltime	Gudbjartsson et al. 2020	Choe et al. 2017	mRNA-1273
19.7503	raxml_treetime	Gudbjartsson et al. 2020	Choe et al. 2017	Ad26.COV2.S
21.0127	raxml_treetime	Gudbjartsson et al. 2020	Choe et al. 2017	Natural infection
21.8867	raxml_treetime	Gudbjartsson et al. 2020	Choe et al. 2017	ChAdOx1
28.914	raxml_treetime	Gudbjartsson et al. 2020	Choe et al. 2017	BNT162b2
29.1368	raxml_treetime	Gudbjartsson et al. 2020	Choe et al. 2017	mRNA-1273
23.3197	iqtree_mt	Harris et al. 2021	Alshukairi et al. 2016	Ad26.COV2.S
23.8187	iqtree_mt	Harris et al. 2021	Alshukairi et al. 2016	Natural infection
24.4835	iqtree_mt	Harris et al. 2021	Alshukairi et al. 2016	ChAdOx1
27.0498	iqtree_mt	Harris et al. 2021	Alshukairi et al. 2016	BNT162b2
27.05	iqtree_mt	Harris et al. 2021	Alshukairi et al. 2016	mRNA-1273
23.8172	iqtree_nr_mt	Harris et al. 2021	Alshukairi et al. 2016	Ad26.COV2.S
24.316	iqtree_nr_mt	Harris et al. 2021	Alshukairi et al. 2016	Natural infection
24.9806	iqtree_nr_mt	Harris et al. 2021	Alshukairi et al. 2016	ChAdOx1
27.5468	iqtree_nr_mt	Harris et al. 2021	Alshukairi et al. 2016	BNT162b2
27.547	iqtree_nr_mt	Harris et al. 2021	Alshukairi et al. 2016	mRNA-1273
23.3015	iqtree_nr_reltime	Harris et al. 2021	Alshukairi et al. 2016	Ad26.COV2.S
23.8006	iqtree_nr_reltime	Harris et al. 2021	Alshukairi et al. 2016	Natural infection
24.4657	iqtree_nr_reltime	Harris et al. 2021	Alshukairi et al. 2016	ChAdOx1
27.0323	iqtree_nr_reltime	Harris et al. 2021	Alshukairi et al. 2016	BNT162b2
27.0324	iqtree_nr_reltime	Harris et al. 2021	Alshukairi et al. 2016	mRNA-1273
23.8552	iqtree_nr_treetime	Harris et al. 2021	Alshukairi et al. 2016	Ad26.COV2.S
24.3546	iqtree_nr_treetime	Harris et al. 2021	Alshukairi et al. 2016	Natural infection
25.02	iqtree_nr_treetime	Harris et al. 2021	Alshukairi et al. 2016	ChAdOx1
27.5869	iqtree_nr_treetime	Harris et al. 2021	Alshukairi et al. 2016	BNT162b2
27.587	iqtree_nr_treetime	Harris et al. 2021	Alshukairi et al. 2016	mRNA-1273
18.7462	iqtree_nr_tt	Harris et al. 2021	Alshukairi et al. 2016	Ad26.COV2.S
19.2444	iqtree_nr_tt	Harris et al. 2021	Alshukairi et al. 2016	Natural infection
19.9083	iqtree_nr_tt	Harris et al. 2021	Alshukairi et al. 2016	ChAdOx1
22.4738	iqtree_nr_tt	Harris et al. 2021	Alshukairi et al. 2016	BNT162b2
22.474	iqtree_nr_tt	Harris et al. 2021	Alshukairi et al. 2016	mRNA-1273
22.7093	iqtree_reltime	Harris et al. 2021	Alshukairi et al. 2016	Ad26.COV2.S
23.2084	iqtree_reltime	Harris et al. 2021	Alshukairi et al. 2016	Natural infection
23.8735	iqtree_reltime	Harris et al. 2021	Alshukairi et al. 2016	ChAdOx1
26.44	iqtree_reltime	Harris et al. 2021	Alshukairi et al. 2016	BNT162b2
26.4402	iqtree_reltime	Harris et al. 2021	Alshukairi et al. 2016	mRNA-1273
22.6995	iqtree_treetime	Harris et al. 2021	Alshukairi et al. 2016	Ad26.COV2.S
23.1986	iqtree_treetime	Harris et al. 2021	Alshukairi et al. 2016	Natural infection
23.8638	iqtree_treetime	Harris et al. 2021	Alshukairi et al. 2016	ChAdOx1
26.4303	iqtree_treetime	Harris et al. 2021	Alshukairi et al. 2016	BNT162b2
26.4305	iqtree_treetime	Harris et al. 2021	Alshukairi et al. 2016	mRNA-1273
29.4938	iqtree_tt	Harris et al. 2021	Alshukairi et al. 2016	Ad26.COV2.S
29.9939	iqtree_tt	Harris et al. 2021	Alshukairi et al. 2016	Natural infection
30.6604	iqtree_tt	Harris et al. 2021	Alshukairi et al. 2016	ChAdOx1
33.2282	iqtree_tt	Harris et al. 2021	Alshukairi et al. 2016	BNT162b2
33.2282	iqtree_tt	Harris et al. 2021	Alshukairi et al. 2016	mRNA-1273
22.4176	raxml_mt	Harris et al. 2021	Alshukairi et al. 2016	Ad26.COV2.S
22.916	raxml_mt	Harris et al. 2021	Alshukairi et al. 2016	Natural infection
23.5803	raxml_mt	Harris et al. 2021	Alshukairi et al. 2016	ChAdOx1
26.1462	raxml_mt	Harris et al. 2021	Alshukairi et al. 2016	BNT162b2
26.1464	raxml_mt	Harris et al. 2021	Alshukairi et al. 2016	mRNA-1273
23.5003	raxml_nr_mt	Harris et al. 2021	Alshukairi et al. 2016	Ad26.COV2.S
23.9987	raxml_nr_mt	Harris et al. 2021	Alshukairi et al. 2016	Natural infection
24.6628	raxml_nr_mt	Harris et al. 2021	Alshukairi et al. 2016	ChAdOx1
27.2285	raxml_nr_mt	Harris et al. 2021	Alshukairi et al. 2016	BNT162b2
27.2287	raxml_nr_mt	Harris et al. 2021	Alshukairi et al. 2016	mRNA-1273
23.2452	raxml_nr_reltime	Harris et al. 2021	Alshukairi et al. 2016	Ad26.COV2.S
23.7442	raxml_nr_reltime	Harris et al. 2021	Alshukairi et al. 2016	Natural infection
24.4091	raxml_nr_reltime	Harris et al. 2021	Alshukairi et al. 2016	ChAdOx1
26.9755	raxml_nr_reltime	Harris et al. 2021	Alshukairi et al. 2016	BNT162b2
26.9756	raxml_nr_reltime	Harris et al. 2021	Alshukairi et al. 2016	mRNA-1273
23.3015	raxml_nr_treetime	Harris et al. 2021	Alshukairi et al. 2016	Ad26.COV2.S
23.8006	raxml_nr_treetime	Harris et al. 2021	Alshukairi et al. 2016	Natural infection
24.4657	raxml_nr_treetime	Harris et al. 2021	Alshukairi et al. 2016	ChAdOx1
27.0323	raxml_nr_treetime	Harris et al. 2021	Alshukairi et al. 2016	BNT162b2
27.0324	raxml_nr_treetime	Harris et al. 2021	Alshukairi et al. 2016	mRNA-1273
22.7528	raxml_reltime	Harris et al. 2021	Alshukairi et al. 2016	Ad26.COV2.S
23.2517	raxml_reltime	Harris et al. 2021	Alshukairi et al. 2016	Natural infection
23.9164	raxml_reltime	Harris et al. 2021	Alshukairi et al. 2016	ChAdOx1
26.4827	raxml_reltime	Harris et al. 2021	Alshukairi et al. 2016	BNT162b2
26.4829	raxml_reltime	Harris et al. 2021	Alshukairi et al. 2016	mRNA-1273
22.7507	raxml_treetime	Harris et al. 2021	Alshukairi et al. 2016	Ad26.COV2.S
23.2496	raxml_treetime	Harris et al. 2021	Alshukairi et al. 2016	Natural infection
23.9143	raxml_treetime	Harris et al. 2021	Alshukairi et al. 2016	ChAdOx1
26.4806	raxml_treetime	Harris et al. 2021	Alshukairi et al. 2016	BNT162b2
26.4808	raxml_treetime	Harris et al. 2021	Alshukairi et al. 2016	mRNA-1273
21.8566	iqtree_mt	Harris et al. 2021	Choe et al. 2017	Ad26.COV2.S
22.3538	iqtree_mt	Harris et al. 2021	Choe et al. 2017	Natural infection
23.0166	iqtree_mt	Harris et al. 2021	Choe et al. 2017	ChAdOx1
25.5811	iqtree_mt	Harris et al. 2021	Choe et al. 2017	BNT162b2
25.5813	iqtree_mt	Harris et al. 2021	Choe et al. 2017	mRNA-1273
23.8323	iqtree_nr_mt	Harris et al. 2021	Choe et al. 2017	Ad26.COV2.S
24.3311	iqtree_nr_mt	Harris et al. 2021	Choe et al. 2017	Natural infection
24.9957	iqtree_nr_mt	Harris et al. 2021	Choe et al. 2017	ChAdOx1
27.5619	iqtree_nr_mt	Harris et al. 2021	Choe et al. 2017	BNT162b2
27.5621	iqtree_nr_mt	Harris et al. 2021	Choe et al. 2017	mRNA-1273
23.9052	iqtree_nr_reltime	Harris et al. 2021	Choe et al. 2017	Ad26.COV2.S
24.4047	iqtree_nr_reltime	Harris et al. 2021	Choe et al. 2017	Natural infection
25.0701	iqtree_nr_reltime	Harris et al. 2021	Choe et al. 2017	ChAdOx1
27.637	iqtree_nr_reltime	Harris et al. 2021	Choe et al. 2017	BNT162b2
27.6372	iqtree_nr_reltime	Harris et al. 2021	Choe et al. 2017	mRNA-1273
23.1298	iqtree_nr_treetime	Harris et al. 2021	Choe et al. 2017	Ad26.COV2.S
23.6287	iqtree_nr_treetime	Harris et al. 2021	Choe et al. 2017	Natural infection
24.2934	iqtree_nr_treetime	Harris et al. 2021	Choe et al. 2017	ChAdOx1
26.8597	iqtree_nr_treetime	Harris et al. 2021	Choe et al. 2017	BNT162b2
26.8598	iqtree_nr_treetime	Harris et al. 2021	Choe et al. 2017	mRNA-1273
21.4736	iqtree_nr_tt	Harris et al. 2021	Choe et al. 2017	Ad26.COV2.S
21.9706	iqtree_nr_tt	Harris et al. 2021	Choe et al. 2017	Natural infection
22.6332	iqtree_nr_tt	Harris et al. 2021	Choe et al. 2017	ChAdOx1
25.1974	iqtree_nr_tt	Harris et al. 2021	Choe et al. 2017	BNT162b2
25.1976	iqtree_nr_tt	Harris et al. 2021	Choe et al. 2017	mRNA-1273
22.8802	iqtree_reltime	Harris et al. 2021	Choe et al. 2017	Ad26.COV2.S
23.3793	iqtree_reltime	Harris et al. 2021	Choe et al. 2017	Natural infection
24.0443	iqtree_reltime	Harris et al. 2021	Choe et al. 2017	ChAdOx1
26.6108	iqtree_reltime	Harris et al. 2021	Choe et al. 2017	BNT162b2
26.611	iqtree_reltime	Harris et al. 2021	Choe et al. 2017	mRNA-1273
21.7316	iqtree_treetime	Harris et al. 2021	Choe et al. 2017	Ad26.COV2.S
22.2296	iqtree_treetime	Harris et al. 2021	Choe et al. 2017	Natural infection
22.8933	iqtree_treetime	Harris et al. 2021	Choe et al. 2017	ChAdOx1
25.4587	iqtree_treetime	Harris et al. 2021	Choe et al. 2017	BNT162b2
25.4589	iqtree_treetime	Harris et al. 2021	Choe et al. 2017	mRNA-1273
24.3617	iqtree_tt	Harris et al. 2021	Choe et al. 2017	Ad26.COV2.S
24.8611	iqtree_tt	Harris et al. 2021	Choe et al. 2017	Natural infection
25.5265	iqtree_tt	Harris et al. 2021	Choe et al. 2017	ChAdOx1
28.0933	iqtree_tt	Harris et al. 2021	Choe et al. 2017	BNT162b2
28.0934	iqtree_tt	Harris et al. 2021	Choe et al. 2017	mRNA-1273
22.9664	raxml_mt	Harris et al. 2021	Choe et al. 2017	Ad26.COV2.S
23.4655	raxml_mt	Harris et al. 2021	Choe et al. 2017	Natural infection
24.1305	raxml_mt	Harris et al. 2021	Choe et al. 2017	ChAdOx1
26.697	raxml_mt	Harris et al. 2021	Choe et al. 2017	BNT162b2
26.6972	raxml_mt	Harris et al. 2021	Choe et al. 2017	mRNA-1273
24.3832	raxml_nr_mt	Harris et al. 2021	Choe et al. 2017	Ad26.COV2.S
24.8817	raxml_nr_mt	Harris et al. 2021	Choe et al. 2017	Natural infection
25.5459	raxml_nr_mt	Harris et al. 2021	Choe et al. 2017	ChAdOx1
28.1118	raxml_nr_mt	Harris et al. 2021	Choe et al. 2017	BNT162b2
28.112	raxml_nr_mt	Harris et al. 2021	Choe et al. 2017	mRNA-1273
21.7129	raxml_nr_reltime	Harris et al. 2021	Choe et al. 2017	Ad26.COV2.S
22.2092	raxml_nr_reltime	Harris et al. 2021	Choe et al. 2017	Natural infection
22.8711	raxml_nr_reltime	Harris et al. 2021	Choe et al. 2017	ChAdOx1
25.4345	raxml_nr_reltime	Harris et al. 2021	Choe et al. 2017	BNT162b2
25.4348	raxml_nr_reltime	Harris et al. 2021	Choe et al. 2017	mRNA-1273
23.9052	raxml_nr_treetime	Harris et al. 2021	Choe et al. 2017	Ad26.COV2.S
24.4047	raxml_nr_treetime	Harris et al. 2021	Choe et al. 2017	Natural infection
25.0701	raxml_nr_treetime	Harris et al. 2021	Choe et al. 2017	ChAdOx1
27.637	raxml_nr_treetime	Harris et al. 2021	Choe et al. 2017	BNT162b2
27.6372	raxml_nr_treetime	Harris et al. 2021	Choe et al. 2017	mRNA-1273
23.0244	raxml_reltime	Harris et al. 2021	Choe et al. 2017	Ad26.COV2.S
23.5234	raxml_reltime	Harris et al. 2021	Choe et al. 2017	Natural infection
24.1884	raxml_reltime	Harris et al. 2021	Choe et al. 2017	ChAdOx1
26.7549	raxml_reltime	Harris et al. 2021	Choe et al. 2017	BNT162b2
26.7551	raxml_reltime	Harris et al. 2021	Choe et al. 2017	mRNA-1273
23.0343	raxml_treetime	Harris et al. 2021	Choe et al. 2017	Ad26.COV2.S
23.5333	raxml_treetime	Harris et al. 2021	Choe et al. 2017	Natural infection
24.1983	raxml_treetime	Harris et al. 2021	Choe et al. 2017	ChAdOx1
26.7648	raxml_treetime	Harris et al. 2021	Choe et al. 2017	BNT162b2
26.7649	raxml_treetime	Harris et al. 2021	Choe et al. 2017	mRNA-1273
27.3335	iqtree_mt	Manisty et al. 2021	Alshukairi et al. 2016	Ad26.COV2.S
27.5338	iqtree_mt	Manisty et al. 2021	Alshukairi et al. 2016	Natural infection
27.7001	iqtree_mt	Manisty et al. 2021	Alshukairi et al. 2016	ChAdOx1
28.8336	iqtree_mt	Manisty et al. 2021	Alshukairi et al. 2016	BNT162b2
28.8336	iqtree_mt	Manisty et al. 2021	Alshukairi et al. 2016	mRNA-1273
24.3906	iqtree_nr_mt	Manisty et al. 2021	Alshukairi et al. 2016	Ad26.COV2.S
24.5909	iqtree_nr_mt	Manisty et al. 2021	Alshukairi et al. 2016	Natural infection
24.7568	iqtree_nr_mt	Manisty et al. 2021	Alshukairi et al. 2016	ChAdOx1
25.8902	iqtree_nr_mt	Manisty et al. 2021	Alshukairi et al. 2016	BNT162b2
25.8902	iqtree_nr_mt	Manisty et al. 2021	Alshukairi et al. 2016	mRNA-1273
32.0568	iqtree_nr_reltime	Manisty et al. 2021	Alshukairi et al. 2016	Ad26.COV2.S
32.2569	iqtree_nr_reltime	Manisty et al. 2021	Alshukairi et al. 2016	Natural infection
32.4235	iqtree_nr_reltime	Manisty et al. 2021	Alshukairi et al. 2016	ChAdOx1
33.5569	iqtree_nr_reltime	Manisty et al. 2021	Alshukairi et al. 2016	BNT162b2
33.5569	iqtree_nr_reltime	Manisty et al. 2021	Alshukairi et al. 2016	mRNA-1273
23.0453	iqtree_nr_treetime	Manisty et al. 2021	Alshukairi et al. 2016	Ad26.COV2.S
23.2457	iqtree_nr_treetime	Manisty et al. 2021	Alshukairi et al. 2016	Natural infection
23.4112	iqtree_nr_treetime	Manisty et al. 2021	Alshukairi et al. 2016	ChAdOx1
24.5444	iqtree_nr_treetime	Manisty et al. 2021	Alshukairi et al. 2016	BNT162b2
24.5445	iqtree_nr_treetime	Manisty et al. 2021	Alshukairi et al. 2016	mRNA-1273
20.9443	iqtree_nr_tt	Manisty et al. 2021	Alshukairi et al. 2016	Ad26.COV2.S
21.1441	iqtree_nr_tt	Manisty et al. 2021	Alshukairi et al. 2016	Natural infection
21.3089	iqtree_nr_tt	Manisty et al. 2021	Alshukairi et al. 2016	ChAdOx1
22.4409	iqtree_nr_tt	Manisty et al. 2021	Alshukairi et al. 2016	BNT162b2
22.441	iqtree_nr_tt	Manisty et al. 2021	Alshukairi et al. 2016	mRNA-1273
28.0239	iqtree_reltime	Manisty et al. 2021	Alshukairi et al. 2016	Ad26.COV2.S
28.2241	iqtree_reltime	Manisty et al. 2021	Alshukairi et al. 2016	Natural infection
28.3906	iqtree_reltime	Manisty et al. 2021	Alshukairi et al. 2016	ChAdOx1
29.524	iqtree_reltime	Manisty et al. 2021	Alshukairi et al. 2016	BNT162b2
29.524	iqtree_reltime	Manisty et al. 2021	Alshukairi et al. 2016	mRNA-1273
26.7499	iqtree_treetime	Manisty et al. 2021	Alshukairi et al. 2016	Ad26.COV2.S
26.9502	iqtree_treetime	Manisty et al. 2021	Alshukairi et al. 2016	Natural infection
27.1166	iqtree_treetime	Manisty et al. 2021	Alshukairi et al. 2016	ChAdOx1
28.2501	iqtree_treetime	Manisty et al. 2021	Alshukairi et al. 2016	BNT162b2
28.2501	iqtree_treetime	Manisty et al. 2021	Alshukairi et al. 2016	mRNA-1273
28.2193	iqtree_tt	Manisty et al. 2021	Alshukairi et al. 2016	Ad26.COV2.S
28.4196	iqtree_tt	Manisty et al. 2021	Alshukairi et al. 2016	Natural infection
28.586	iqtree_tt	Manisty et al. 2021	Alshukairi et al. 2016	ChAdOx1
29.7195	iqtree_tt	Manisty et al. 2021	Alshukairi et al. 2016	BNT162b2
29.7195	iqtree_tt	Manisty et al. 2021	Alshukairi et al. 2016	mRNA-1273
28.2628	raxml_mt	Manisty et al. 2021	Alshukairi et al. 2016	Ad26.COV2.S
28.463	raxml_mt	Manisty et al. 2021	Alshukairi et al. 2016	Natural infection
28.6295	raxml_mt	Manisty et al. 2021	Alshukairi et al. 2016	ChAdOx1
29.7629	raxml_mt	Manisty et al. 2021	Alshukairi et al. 2016	BNT162b2
29.7629	raxml_mt	Manisty et al. 2021	Alshukairi et al. 2016	mRNA-1273
23.8005	raxml_nr_mt	Manisty et al. 2021	Alshukairi et al. 2016	Ad26.COV2.S
24.0007	raxml_nr_mt	Manisty et al. 2021	Alshukairi et al. 2016	Natural infection
24.166	raxml_nr_mt	Manisty et al. 2021	Alshukairi et al. 2016	ChAdOx1
25.2988	raxml_nr_mt	Manisty et al. 2021	Alshukairi et al. 2016	BNT162b2
25.2989	raxml_nr_mt	Manisty et al. 2021	Alshukairi et al. 2016	mRNA-1273
28.2358	raxml_nr_reltime	Manisty et al. 2021	Alshukairi et al. 2016	Ad26.COV2.S
28.4361	raxml_nr_reltime	Manisty et al. 2021	Alshukairi et al. 2016	Natural infection
28.6025	raxml_nr_reltime	Manisty et al. 2021	Alshukairi et al. 2016	ChAdOx1
29.736	raxml_nr_reltime	Manisty et al. 2021	Alshukairi et al. 2016	BNT162b2
29.736	raxml_nr_reltime	Manisty et al. 2021	Alshukairi et al. 2016	mRNA-1273
32.0568	raxml_nr_treetime	Manisty et al. 2021	Alshukairi et al. 2016	Ad26.COV2.S
32.2569	raxml_nr_treetime	Manisty et al. 2021	Alshukairi et al. 2016	Natural infection
32.4235	raxml_nr_treetime	Manisty et al. 2021	Alshukairi et al. 2016	ChAdOx1
33.5569	raxml_nr_treetime	Manisty et al. 2021	Alshukairi et al. 2016	BNT162b2
33.5569	raxml_nr_treetime	Manisty et al. 2021	Alshukairi et al. 2016	mRNA-1273
22.4536	raxml_reltime	Manisty et al. 2021	Alshukairi et al. 2016	Ad26.COV2.S
22.654	raxml_reltime	Manisty et al. 2021	Alshukairi et al. 2016	Natural infection
22.8195	raxml_reltime	Manisty et al. 2021	Alshukairi et al. 2016	ChAdOx1
23.9527	raxml_reltime	Manisty et al. 2021	Alshukairi et al. 2016	BNT162b2
23.9528	raxml_reltime	Manisty et al. 2021	Alshukairi et al. 2016	mRNA-1273
28.2358	raxml_treetime	Manisty et al. 2021	Alshukairi et al. 2016	Ad26.COV2.S
28.4361	raxml_treetime	Manisty et al. 2021	Alshukairi et al. 2016	Natural infection
28.6025	raxml_treetime	Manisty et al. 2021	Alshukairi et al. 2016	ChAdOx1
29.736	raxml_treetime	Manisty et al. 2021	Alshukairi et al. 2016	BNT162b2
29.736	raxml_treetime	Manisty et al. 2021	Alshukairi et al. 2016	mRNA-1273
27.3954	iqtree_mt	Manisty et al. 2021	Choe et al. 2017	Ad26.COV2.S
27.5957	iqtree_mt	Manisty et al. 2021	Choe et al. 2017	Natural infection
27.7621	iqtree_mt	Manisty et al. 2021	Choe et al. 2017	ChAdOx1
28.8956	iqtree_mt	Manisty et al. 2021	Choe et al. 2017	BNT162b2
28.8956	iqtree_mt	Manisty et al. 2021	Choe et al. 2017	mRNA-1273
28.5088	iqtree_nr_mt	Manisty et al. 2021	Choe et al. 2017	Ad26.COV2.S
28.7091	iqtree_nr_mt	Manisty et al. 2021	Choe et al. 2017	Natural infection
28.8755	iqtree_nr_mt	Manisty et al. 2021	Choe et al. 2017	ChAdOx1
30.009	iqtree_nr_mt	Manisty et al. 2021	Choe et al. 2017	BNT162b2
30.009	iqtree_nr_mt	Manisty et al. 2021	Choe et al. 2017	mRNA-1273
26.1226	iqtree_nr_reltime	Manisty et al. 2021	Choe et al. 2017	Ad26.COV2.S
26.323	iqtree_nr_reltime	Manisty et al. 2021	Choe et al. 2017	Natural infection
26.4893	iqtree_nr_reltime	Manisty et al. 2021	Choe et al. 2017	ChAdOx1
27.6228	iqtree_nr_reltime	Manisty et al. 2021	Choe et al. 2017	BNT162b2
27.6228	iqtree_nr_reltime	Manisty et al. 2021	Choe et al. 2017	mRNA-1273
22.2488	iqtree_nr_treetime	Manisty et al. 2021	Choe et al. 2017	Ad26.COV2.S
22.4489	iqtree_nr_treetime	Manisty et al. 2021	Choe et al. 2017	Natural infection
22.6141	iqtree_nr_treetime	Manisty et al. 2021	Choe et al. 2017	ChAdOx1
23.7469	iqtree_nr_treetime	Manisty et al. 2021	Choe et al. 2017	BNT162b2
23.747	iqtree_nr_treetime	Manisty et al. 2021	Choe et al. 2017	mRNA-1273
20.5248	iqtree_nr_tt	Manisty et al. 2021	Choe et al. 2017	Ad26.COV2.S
20.7237	iqtree_nr_tt	Manisty et al. 2021	Choe et al. 2017	Natural infection
20.8875	iqtree_nr_tt	Manisty et al. 2021	Choe et al. 2017	ChAdOx1
22.0177	iqtree_nr_tt	Manisty et al. 2021	Choe et al. 2017	BNT162b2
22.0178	iqtree_nr_tt	Manisty et al. 2021	Choe et al. 2017	mRNA-1273
22.117	iqtree_reltime	Manisty et al. 2021	Choe et al. 2017	Ad26.COV2.S
22.3171	iqtree_reltime	Manisty et al. 2021	Choe et al. 2017	Natural infection
22.4824	iqtree_reltime	Manisty et al. 2021	Choe et al. 2017	ChAdOx1
23.6152	iqtree_reltime	Manisty et al. 2021	Choe et al. 2017	BNT162b2
23.6153	iqtree_reltime	Manisty et al. 2021	Choe et al. 2017	mRNA-1273
22.8483	iqtree_treetime	Manisty et al. 2021	Choe et al. 2017	Ad26.COV2.S
23.0487	iqtree_treetime	Manisty et al. 2021	Choe et al. 2017	Natural infection
23.2145	iqtree_treetime	Manisty et al. 2021	Choe et al. 2017	ChAdOx1
24.3479	iqtree_treetime	Manisty et al. 2021	Choe et al. 2017	BNT162b2
24.348	iqtree_treetime	Manisty et al. 2021	Choe et al. 2017	mRNA-1273
23.7273	iqtree_tt	Manisty et al. 2021	Choe et al. 2017	Ad26.COV2.S
23.9277	iqtree_tt	Manisty et al. 2021	Choe et al. 2017	Natural infection
24.0934	iqtree_tt	Manisty et al. 2021	Choe et al. 2017	ChAdOx1
25.2267	iqtree_tt	Manisty et al. 2021	Choe et al. 2017	BNT162b2
25.2268	iqtree_tt	Manisty et al. 2021	Choe et al. 2017	mRNA-1273
23.3337	raxml_mt	Manisty et al. 2021	Choe et al. 2017	Ad26.COV2.S
23.5341	raxml_mt	Manisty et al. 2021	Choe et al. 2017	Natural infection
23.6999	raxml_mt	Manisty et al. 2021	Choe et al. 2017	ChAdOx1
24.8333	raxml_mt	Manisty et al. 2021	Choe et al. 2017	BNT162b2
24.8333	raxml_mt	Manisty et al. 2021	Choe et al. 2017	mRNA-1273
23.3518	raxml_nr_mt	Manisty et al. 2021	Choe et al. 2017	Ad26.COV2.S
23.5519	raxml_nr_mt	Manisty et al. 2021	Choe et al. 2017	Natural infection
23.7171	raxml_nr_mt	Manisty et al. 2021	Choe et al. 2017	ChAdOx1
24.8498	raxml_nr_mt	Manisty et al. 2021	Choe et al. 2017	BNT162b2
24.8499	raxml_nr_mt	Manisty et al. 2021	Choe et al. 2017	mRNA-1273
23.1765	raxml_nr_reltime	Manisty et al. 2021	Choe et al. 2017	Ad26.COV2.S
23.3768	raxml_nr_reltime	Manisty et al. 2021	Choe et al. 2017	Natural infection
23.5425	raxml_nr_reltime	Manisty et al. 2021	Choe et al. 2017	ChAdOx1
24.6757	raxml_nr_reltime	Manisty et al. 2021	Choe et al. 2017	BNT162b2
24.6758	raxml_nr_reltime	Manisty et al. 2021	Choe et al. 2017	mRNA-1273
26.1226	raxml_nr_treetime	Manisty et al. 2021	Choe et al. 2017	Ad26.COV2.S
26.323	raxml_nr_treetime	Manisty et al. 2021	Choe et al. 2017	Natural infection
26.4893	raxml_nr_treetime	Manisty et al. 2021	Choe et al. 2017	ChAdOx1
27.6228	raxml_nr_treetime	Manisty et al. 2021	Choe et al. 2017	BNT162b2
27.6228	raxml_nr_treetime	Manisty et al. 2021	Choe et al. 2017	mRNA-1273
20.9493	raxml_reltime	Manisty et al. 2021	Choe et al. 2017	Ad26.COV2.S
21.1489	raxml_reltime	Manisty et al. 2021	Choe et al. 2017	Natural infection
21.3134	raxml_reltime	Manisty et al. 2021	Choe et al. 2017	ChAdOx1
22.4451	raxml_reltime	Manisty et al. 2021	Choe et al. 2017	BNT162b2
22.4453	raxml_reltime	Manisty et al. 2021	Choe et al. 2017	mRNA-1273
20.7014	raxml_treetime	Manisty et al. 2021	Choe et al. 2017	Ad26.COV2.S
20.9011	raxml_treetime	Manisty et al. 2021	Choe et al. 2017	Natural infection
21.0657	raxml_treetime	Manisty et al. 2021	Choe et al. 2017	ChAdOx1
22.1976	raxml_treetime	Manisty et al. 2021	Choe et al. 2017	BNT162b2
22.1977	raxml_treetime	Manisty et al. 2021	Choe et al. 2017	mRNA-1273
