# Supplementary material for: The durability of natural infection and vaccine-induced immunity against future infection by SARS-CoV-2
Source: Proc Natl Acad Sci U S A. 2022 Jul 15;119(31):e2204336119. doi: 10.1073/pnas.2204336119 (PMC9351502; doi:10.1073/pnas.2204336119)
Supplement: Supplementary File [file pnas.2204336119.sd05.xlsx]

## Sheet: Dataset S5
Title: 5% quantile time to reinfection/breakthrough infection estimates
Legend: 5% quantile time to reinfection for natural infection estimates and 5% quantile time to breakthrough infection estimates for vaccines for each analysis combination of phylogeny, MERS-CoV dataset, and SARS-CoV-2 dataset.
5%_time_estimate	phylogeny	SARS-CoV-2 dataset	MERS-CoV dataset	type
8.06304	iqtree_tt	Average sample size-weighted empirical vaccine waning	Alshukairi et al. 2016	BNT162b2
2.56353	iqtree_mt	Gudbjartsson et al. 2020	Alshukairi et al. 2016	Ad26.COV2.S
2.60772	iqtree_nr_mt	Gudbjartsson et al. 2020	Alshukairi et al. 2016	Ad26.COV2.S
2.52868	iqtree_nr_reltime	Gudbjartsson et al. 2020	Alshukairi et al. 2016	Ad26.COV2.S
2.54557	iqtree_nr_treetime	Gudbjartsson et al. 2020	Alshukairi et al. 2016	Ad26.COV2.S
2.5353	iqtree_nr_tt	Gudbjartsson et al. 2020	Alshukairi et al. 2016	Ad26.COV2.S
2.51889	iqtree_reltime	Gudbjartsson et al. 2020	Alshukairi et al. 2016	Ad26.COV2.S
2.50164	iqtree_treetime	Gudbjartsson et al. 2020	Alshukairi et al. 2016	Ad26.COV2.S
2.56973	iqtree_tt	Gudbjartsson et al. 2020	Alshukairi et al. 2016	Ad26.COV2.S
2.526	raxml_mt	Gudbjartsson et al. 2020	Alshukairi et al. 2016	Ad26.COV2.S
2.60846	raxml_nr_mt	Gudbjartsson et al. 2020	Alshukairi et al. 2016	Ad26.COV2.S
2.50382	raxml_nr_reltime	Gudbjartsson et al. 2020	Alshukairi et al. 2016	Ad26.COV2.S
2.52868	raxml_nr_treetime	Gudbjartsson et al. 2020	Alshukairi et al. 2016	Ad26.COV2.S
2.53159	raxml_reltime	Gudbjartsson et al. 2020	Alshukairi et al. 2016	Ad26.COV2.S
2.53343	raxml_treetime	Gudbjartsson et al. 2020	Alshukairi et al. 2016	Ad26.COV2.S
2.34817	iqtree_mt	Gudbjartsson et al. 2020	Choe et al. 2017	Ad26.COV2.S
2.41082	iqtree_nr_mt	Gudbjartsson et al. 2020	Choe et al. 2017	Ad26.COV2.S
2.33535	iqtree_nr_reltime	Gudbjartsson et al. 2020	Choe et al. 2017	Ad26.COV2.S
2.35918	iqtree_nr_treetime	Gudbjartsson et al. 2020	Choe et al. 2017	Ad26.COV2.S
2.32341	iqtree_nr_tt	Gudbjartsson et al. 2020	Choe et al. 2017	Ad26.COV2.S
2.32329	iqtree_reltime	Gudbjartsson et al. 2020	Choe et al. 2017	Ad26.COV2.S
2.29994	iqtree_treetime	Gudbjartsson et al. 2020	Choe et al. 2017	Ad26.COV2.S
2.3816	iqtree_tt	Gudbjartsson et al. 2020	Choe et al. 2017	Ad26.COV2.S
2.33021	raxml_mt	Gudbjartsson et al. 2020	Choe et al. 2017	Ad26.COV2.S
2.40846	raxml_nr_mt	Gudbjartsson et al. 2020	Choe et al. 2017	Ad26.COV2.S
2.40757	raxml_nr_reltime	Gudbjartsson et al. 2020	Choe et al. 2017	Ad26.COV2.S
2.33535	raxml_nr_treetime	Gudbjartsson et al. 2020	Choe et al. 2017	Ad26.COV2.S
2.33305	raxml_reltime	Gudbjartsson et al. 2020	Choe et al. 2017	Ad26.COV2.S
2.32779	raxml_treetime	Gudbjartsson et al. 2020	Choe et al. 2017	Ad26.COV2.S
3.05531	iqtree_mt	Harris et al. 2021	Alshukairi et al. 2016	Ad26.COV2.S
3.09069	iqtree_nr_mt	Harris et al. 2021	Alshukairi et al. 2016	Ad26.COV2.S
3.05644	iqtree_nr_reltime	Harris et al. 2021	Alshukairi et al. 2016	Ad26.COV2.S
3.10157	iqtree_nr_treetime	Harris et al. 2021	Alshukairi et al. 2016	Ad26.COV2.S
2.70815	iqtree_nr_tt	Harris et al. 2021	Alshukairi et al. 2016	Ad26.COV2.S
3.01219	iqtree_reltime	Harris et al. 2021	Alshukairi et al. 2016	Ad26.COV2.S
3.01199	iqtree_treetime	Harris et al. 2021	Alshukairi et al. 2016	Ad26.COV2.S
0.365906	iqtree_tt	Harris et al. 2021	Alshukairi et al. 2016	Ad26.COV2.S
2.98264	raxml_mt	Harris et al. 2021	Alshukairi et al. 2016	Ad26.COV2.S
3.06207	raxml_nr_mt	Harris et al. 2021	Alshukairi et al. 2016	Ad26.COV2.S
3.05056	raxml_nr_reltime	Harris et al. 2021	Alshukairi et al. 2016	Ad26.COV2.S
3.05644	raxml_nr_treetime	Harris et al. 2021	Alshukairi et al. 2016	Ad26.COV2.S
3.01235	raxml_reltime	Harris et al. 2021	Alshukairi et al. 2016	Ad26.COV2.S
3.01208	raxml_treetime	Harris et al. 2021	Alshukairi et al. 2016	Ad26.COV2.S
2.92863	iqtree_mt	Harris et al. 2021	Choe et al. 2017	Ad26.COV2.S
3.09188	iqtree_nr_mt	Harris et al. 2021	Choe et al. 2017	Ad26.COV2.S
3.10579	iqtree_nr_reltime	Harris et al. 2021	Choe et al. 2017	Ad26.COV2.S
3.04022	iqtree_nr_treetime	Harris et al. 2021	Choe et al. 2017	Ad26.COV2.S
2.89799	iqtree_nr_tt	Harris et al. 2021	Choe et al. 2017	Ad26.COV2.S
3.02472	iqtree_reltime	Harris et al. 2021	Choe et al. 2017	Ad26.COV2.S
2.92656	iqtree_treetime	Harris et al. 2021	Choe et al. 2017	Ad26.COV2.S
3.1388	iqtree_tt	Harris et al. 2021	Choe et al. 2017	Ad26.COV2.S
3.03086	raxml_mt	Harris et al. 2021	Choe et al. 2017	Ad26.COV2.S
3.12896	raxml_nr_mt	Harris et al. 2021	Choe et al. 2017	Ad26.COV2.S
2.91021	raxml_nr_reltime	Harris et al. 2021	Choe et al. 2017	Ad26.COV2.S
3.10579	raxml_nr_treetime	Harris et al. 2021	Choe et al. 2017	Ad26.COV2.S
3.03494	raxml_reltime	Harris et al. 2021	Choe et al. 2017	Ad26.COV2.S
3.03559	raxml_treetime	Harris et al. 2021	Choe et al. 2017	Ad26.COV2.S
3.21135	iqtree_mt	Manisty et al. 2021	Alshukairi et al. 2016	Ad26.COV2.S
2.97734	iqtree_nr_mt	Manisty et al. 2021	Alshukairi et al. 2016	Ad26.COV2.S
0.366462	iqtree_nr_reltime	Manisty et al. 2021	Alshukairi et al. 2016	Ad26.COV2.S
2.86856	iqtree_nr_treetime	Manisty et al. 2021	Alshukairi et al. 2016	Ad26.COV2.S
2.68744	iqtree_nr_tt	Manisty et al. 2021	Alshukairi et al. 2016	Ad26.COV2.S
0.366596	iqtree_reltime	Manisty et al. 2021	Alshukairi et al. 2016	Ad26.COV2.S
3.17229	iqtree_treetime	Manisty et al. 2021	Alshukairi et al. 2016	Ad26.COV2.S
0.36681	iqtree_tt	Manisty et al. 2021	Alshukairi et al. 2016	Ad26.COV2.S
0.366624	raxml_mt	Manisty et al. 2021	Alshukairi et al. 2016	Ad26.COV2.S
2.91621	raxml_nr_mt	Manisty et al. 2021	Alshukairi et al. 2016	Ad26.COV2.S
0.366804	raxml_nr_reltime	Manisty et al. 2021	Alshukairi et al. 2016	Ad26.COV2.S
0.366462	raxml_nr_treetime	Manisty et al. 2021	Alshukairi et al. 2016	Ad26.COV2.S
2.82419	raxml_reltime	Manisty et al. 2021	Alshukairi et al. 2016	Ad26.COV2.S
0.366652	raxml_treetime	Manisty et al. 2021	Alshukairi et al. 2016	Ad26.COV2.S
3.22096	iqtree_mt	Manisty et al. 2021	Choe et al. 2017	Ad26.COV2.S
0.366882	iqtree_nr_mt	Manisty et al. 2021	Choe et al. 2017	Ad26.COV2.S
3.12307	iqtree_nr_reltime	Manisty et al. 2021	Choe et al. 2017	Ad26.COV2.S
2.7984	iqtree_nr_treetime	Manisty et al. 2021	Choe et al. 2017	Ad26.COV2.S
2.63166	iqtree_nr_tt	Manisty et al. 2021	Choe et al. 2017	Ad26.COV2.S
2.78859	iqtree_reltime	Manisty et al. 2021	Choe et al. 2017	Ad26.COV2.S
2.86285	iqtree_treetime	Manisty et al. 2021	Choe et al. 2017	Ad26.COV2.S
2.92467	iqtree_tt	Manisty et al. 2021	Choe et al. 2017	Ad26.COV2.S
2.89644	raxml_mt	Manisty et al. 2021	Choe et al. 2017	Ad26.COV2.S
2.87966	raxml_nr_mt	Manisty et al. 2021	Choe et al. 2017	Ad26.COV2.S
2.88005	raxml_nr_reltime	Manisty et al. 2021	Choe et al. 2017	Ad26.COV2.S
3.12307	raxml_nr_treetime	Manisty et al. 2021	Choe et al. 2017	Ad26.COV2.S
2.68209	raxml_reltime	Manisty et al. 2021	Choe et al. 2017	Ad26.COV2.S
2.66555	raxml_treetime	Manisty et al. 2021	Choe et al. 2017	Ad26.COV2.S
10.9255	iqtree_mt	Gudbjartsson et al. 2020	Alshukairi et al. 2016	BNT162b2
10.9613	iqtree_nr_mt	Gudbjartsson et al. 2020	Alshukairi et al. 2016	BNT162b2
10.8931	iqtree_nr_reltime	Gudbjartsson et al. 2020	Alshukairi et al. 2016	BNT162b2
10.9029	iqtree_nr_treetime	Gudbjartsson et al. 2020	Alshukairi et al. 2016	BNT162b2
10.8974	iqtree_nr_tt	Gudbjartsson et al. 2020	Alshukairi et al. 2016	BNT162b2
10.8879	iqtree_reltime	Gudbjartsson et al. 2020	Alshukairi et al. 2016	BNT162b2
2.19189	iqtree_treetime	Gudbjartsson et al. 2020	Alshukairi et al. 2016	BNT162b2
10.9418	iqtree_tt	Gudbjartsson et al. 2020	Alshukairi et al. 2016	BNT162b2
10.8938	raxml_mt	Gudbjartsson et al. 2020	Alshukairi et al. 2016	BNT162b2
10.9619	raxml_nr_mt	Gudbjartsson et al. 2020	Alshukairi et al. 2016	BNT162b2
10.8704	raxml_nr_reltime	Gudbjartsson et al. 2020	Alshukairi et al. 2016	BNT162b2
10.8931	raxml_nr_treetime	Gudbjartsson et al. 2020	Alshukairi et al. 2016	BNT162b2
10.8994	raxml_reltime	Gudbjartsson et al. 2020	Alshukairi et al. 2016	BNT162b2
10.9004	raxml_treetime	Gudbjartsson et al. 2020	Alshukairi et al. 2016	BNT162b2
10.8929	iqtree_mt	Gudbjartsson et al. 2020	Choe et al. 2017	BNT162b2
10.9579	iqtree_nr_mt	Gudbjartsson et al. 2020	Choe et al. 2017	BNT162b2
10.8986	iqtree_nr_reltime	Gudbjartsson et al. 2020	Choe et al. 2017	BNT162b2
10.9184	iqtree_nr_treetime	Gudbjartsson et al. 2020	Choe et al. 2017	BNT162b2
10.8643	iqtree_nr_tt	Gudbjartsson et al. 2020	Choe et al. 2017	BNT162b2
10.8893	iqtree_reltime	Gudbjartsson et al. 2020	Choe et al. 2017	BNT162b2
10.8666	iqtree_treetime	Gudbjartsson et al. 2020	Choe et al. 2017	BNT162b2
10.9368	iqtree_tt	Gudbjartsson et al. 2020	Choe et al. 2017	BNT162b2
10.8946	raxml_mt	Gudbjartsson et al. 2020	Choe et al. 2017	BNT162b2
10.9538	raxml_nr_mt	Gudbjartsson et al. 2020	Choe et al. 2017	BNT162b2
10.8946	raxml_nr_reltime	Gudbjartsson et al. 2020	Choe et al. 2017	BNT162b2
10.8986	raxml_nr_treetime	Gudbjartsson et al. 2020	Choe et al. 2017	BNT162b2
10.8946	raxml_reltime	Gudbjartsson et al. 2020	Choe et al. 2017	BNT162b2
10.8864	raxml_treetime	Gudbjartsson et al. 2020	Choe et al. 2017	BNT162b2
0.926441	iqtree_mt	Harris et al. 2021	Alshukairi et al. 2016	BNT162b2
1.01308	iqtree_nr_mt	Harris et al. 2021	Alshukairi et al. 2016	BNT162b2
0.863099	iqtree_nr_reltime	Harris et al. 2021	Alshukairi et al. 2016	BNT162b2
6.83232	iqtree_nr_treetime	Harris et al. 2021	Alshukairi et al. 2016	BNT162b2
6.43516	iqtree_nr_tt	Harris et al. 2021	Alshukairi et al. 2016	BNT162b2
0.828087	iqtree_reltime	Harris et al. 2021	Alshukairi et al. 2016	BNT162b2
0.830514	iqtree_treetime	Harris et al. 2021	Alshukairi et al. 2016	BNT162b2
0.841259	iqtree_tt	Harris et al. 2021	Alshukairi et al. 2016	BNT162b2
1.01992	raxml_mt	Harris et al. 2021	Alshukairi et al. 2016	BNT162b2
1.17876	raxml_nr_mt	Harris et al. 2021	Alshukairi et al. 2016	BNT162b2
0.886755	raxml_nr_reltime	Harris et al. 2021	Alshukairi et al. 2016	BNT162b2
0.863099	raxml_nr_treetime	Harris et al. 2021	Alshukairi et al. 2016	BNT162b2
0.924749	raxml_reltime	Harris et al. 2021	Alshukairi et al. 2016	BNT162b2
0.902501	raxml_treetime	Harris et al. 2021	Alshukairi et al. 2016	BNT162b2
1.87065	iqtree_mt	Harris et al. 2021	Choe et al. 2017	BNT162b2
0.98829	iqtree_nr_mt	Harris et al. 2021	Choe et al. 2017	BNT162b2
2.98404	iqtree_nr_reltime	Harris et al. 2021	Choe et al. 2017	BNT162b2
0.926578	iqtree_nr_treetime	Harris et al. 2021	Choe et al. 2017	BNT162b2
6.62111	iqtree_nr_tt	Harris et al. 2021	Choe et al. 2017	BNT162b2
0.855103	iqtree_reltime	Harris et al. 2021	Choe et al. 2017	BNT162b2
1.21561	iqtree_treetime	Harris et al. 2021	Choe et al. 2017	BNT162b2
0.854972	iqtree_tt	Harris et al. 2021	Choe et al. 2017	BNT162b2
0.840746	raxml_mt	Harris et al. 2021	Choe et al. 2017	BNT162b2
1.18084	raxml_nr_mt	Harris et al. 2021	Choe et al. 2017	BNT162b2
6.63121	raxml_nr_reltime	Harris et al. 2021	Choe et al. 2017	BNT162b2
2.98404	raxml_nr_treetime	Harris et al. 2021	Choe et al. 2017	BNT162b2
0.86049	raxml_reltime	Harris et al. 2021	Choe et al. 2017	BNT162b2
0.84279	raxml_treetime	Harris et al. 2021	Choe et al. 2017	BNT162b2
0.947917	iqtree_mt	Manisty et al. 2021	Alshukairi et al. 2016	BNT162b2
4.47692	iqtree_nr_mt	Manisty et al. 2021	Alshukairi et al. 2016	BNT162b2
1.5014	iqtree_nr_reltime	Manisty et al. 2021	Alshukairi et al. 2016	BNT162b2
0.362266	iqtree_nr_treetime	Manisty et al. 2021	Alshukairi et al. 2016	BNT162b2
0.362035	iqtree_nr_tt	Manisty et al. 2021	Alshukairi et al. 2016	BNT162b2
0.869864	iqtree_reltime	Manisty et al. 2021	Alshukairi et al. 2016	BNT162b2
0.855207	iqtree_treetime	Manisty et al. 2021	Alshukairi et al. 2016	BNT162b2
0.874627	iqtree_tt	Manisty et al. 2021	Alshukairi et al. 2016	BNT162b2
0.851375	raxml_mt	Manisty et al. 2021	Alshukairi et al. 2016	BNT162b2
0.362725	raxml_nr_mt	Manisty et al. 2021	Alshukairi et al. 2016	BNT162b2
0.875205	raxml_nr_reltime	Manisty et al. 2021	Alshukairi et al. 2016	BNT162b2
1.5014	raxml_nr_treetime	Manisty et al. 2021	Alshukairi et al. 2016	BNT162b2
0.362034	raxml_reltime	Manisty et al. 2021	Alshukairi et al. 2016	BNT162b2
0.903471	raxml_treetime	Manisty et al. 2021	Alshukairi et al. 2016	BNT162b2
0.87526	iqtree_mt	Manisty et al. 2021	Choe et al. 2017	BNT162b2
0.88246	iqtree_nr_mt	Manisty et al. 2021	Choe et al. 2017	BNT162b2
0.879109	iqtree_nr_reltime	Manisty et al. 2021	Choe et al. 2017	BNT162b2
0.362158	iqtree_nr_treetime	Manisty et al. 2021	Choe et al. 2017	BNT162b2
4.12449	iqtree_nr_tt	Manisty et al. 2021	Choe et al. 2017	BNT162b2
0.362088	iqtree_reltime	Manisty et al. 2021	Choe et al. 2017	BNT162b2
4.36253	iqtree_treetime	Manisty et al. 2021	Choe et al. 2017	BNT162b2
4.42407	iqtree_tt	Manisty et al. 2021	Choe et al. 2017	BNT162b2
4.39597	raxml_mt	Manisty et al. 2021	Choe et al. 2017	BNT162b2
0.362623	raxml_nr_mt	Manisty et al. 2021	Choe et al. 2017	BNT162b2
4.37925	raxml_nr_reltime	Manisty et al. 2021	Choe et al. 2017	BNT162b2
0.879109	raxml_nr_treetime	Manisty et al. 2021	Choe et al. 2017	BNT162b2
0.36222	raxml_reltime	Manisty et al. 2021	Choe et al. 2017	BNT162b2
0.362063	raxml_treetime	Manisty et al. 2021	Choe et al. 2017	BNT162b2
4.31206	iqtree_mt	Gudbjartsson et al. 2020	Alshukairi et al. 2016	ChAdOx1
4.35271	iqtree_nr_mt	Gudbjartsson et al. 2020	Alshukairi et al. 2016	ChAdOx1
4.27853	iqtree_nr_reltime	Gudbjartsson et al. 2020	Alshukairi et al. 2016	ChAdOx1
4.29262	iqtree_nr_treetime	Gudbjartsson et al. 2020	Alshukairi et al. 2016	ChAdOx1
4.28421	iqtree_nr_tt	Gudbjartsson et al. 2020	Alshukairi et al. 2016	ChAdOx1
4.27057	iqtree_reltime	Gudbjartsson et al. 2020	Alshukairi et al. 2016	ChAdOx1
4.2546	iqtree_treetime	Gudbjartsson et al. 2020	Alshukairi et al. 2016	ChAdOx1
4.32177	iqtree_tt	Gudbjartsson et al. 2020	Alshukairi et al. 2016	ChAdOx1
4.27716	raxml_mt	Gudbjartsson et al. 2020	Alshukairi et al. 2016	ChAdOx1
4.35339	raxml_nr_mt	Gudbjartsson et al. 2020	Alshukairi et al. 2016	ChAdOx1
4.25455	raxml_nr_reltime	Gudbjartsson et al. 2020	Alshukairi et al. 2016	ChAdOx1
4.27853	raxml_nr_treetime	Gudbjartsson et al. 2020	Alshukairi et al. 2016	ChAdOx1
4.28264	raxml_reltime	Gudbjartsson et al. 2020	Alshukairi et al. 2016	ChAdOx1
4.28417	raxml_treetime	Gudbjartsson et al. 2020	Alshukairi et al. 2016	ChAdOx1
4.29438	iqtree_mt	Gudbjartsson et al. 2020	Choe et al. 2017	ChAdOx1
4.35663	iqtree_nr_mt	Gudbjartsson et al. 2020	Choe et al. 2017	ChAdOx1
4.29031	iqtree_nr_reltime	Gudbjartsson et al. 2020	Choe et al. 2017	ChAdOx1
4.31161	iqtree_nr_treetime	Gudbjartsson et al. 2020	Choe et al. 2017	ChAdOx1
4.2686	iqtree_nr_tt	Gudbjartsson et al. 2020	Choe et al. 2017	ChAdOx1
4.27988	iqtree_reltime	Gudbjartsson et al. 2020	Choe et al. 2017	ChAdOx1
4.25743	iqtree_treetime	Gudbjartsson et al. 2020	Choe et al. 2017	ChAdOx1
4.33162	iqtree_tt	Gudbjartsson et al. 2020	Choe et al. 2017	ChAdOx1
4.28584	raxml_mt	Gudbjartsson et al. 2020	Choe et al. 2017	ChAdOx1
4.3535	raxml_nr_mt	Gudbjartsson et al. 2020	Choe et al. 2017	ChAdOx1
4.30953	raxml_nr_reltime	Gudbjartsson et al. 2020	Choe et al. 2017	ChAdOx1
4.29031	raxml_nr_treetime	Gudbjartsson et al. 2020	Choe et al. 2017	ChAdOx1
4.2873	raxml_reltime	Gudbjartsson et al. 2020	Choe et al. 2017	ChAdOx1
4.28078	raxml_treetime	Gudbjartsson et al. 2020	Choe et al. 2017	ChAdOx1
0.363732	iqtree_mt	Harris et al. 2021	Alshukairi et al. 2016	ChAdOx1
0.36411	iqtree_nr_mt	Harris et al. 2021	Alshukairi et al. 2016	ChAdOx1
0.363451	iqtree_nr_reltime	Harris et al. 2021	Alshukairi et al. 2016	ChAdOx1
0.363318	iqtree_nr_treetime	Harris et al. 2021	Alshukairi et al. 2016	ChAdOx1
3.87016	iqtree_nr_tt	Harris et al. 2021	Alshukairi et al. 2016	ChAdOx1
0.363258	iqtree_reltime	Harris et al. 2021	Alshukairi et al. 2016	ChAdOx1
0.363186	iqtree_treetime	Harris et al. 2021	Alshukairi et al. 2016	ChAdOx1
4.69929	iqtree_tt	Harris et al. 2021	Alshukairi et al. 2016	ChAdOx1
4.14523	raxml_mt	Harris et al. 2021	Alshukairi et al. 2016	ChAdOx1
4.22436	raxml_nr_mt	Harris et al. 2021	Alshukairi et al. 2016	ChAdOx1
0.363616	raxml_nr_reltime	Harris et al. 2021	Alshukairi et al. 2016	ChAdOx1
0.363451	raxml_nr_treetime	Harris et al. 2021	Alshukairi et al. 2016	ChAdOx1
0.363591	raxml_reltime	Harris et al. 2021	Alshukairi et al. 2016	ChAdOx1
0.363604	raxml_treetime	Harris et al. 2021	Alshukairi et al. 2016	ChAdOx1
4.08853	iqtree_mt	Harris et al. 2021	Choe et al. 2017	ChAdOx1
0.364107	iqtree_nr_mt	Harris et al. 2021	Choe et al. 2017	ChAdOx1
0.363277	iqtree_nr_reltime	Harris et al. 2021	Choe et al. 2017	ChAdOx1
0.363761	iqtree_nr_treetime	Harris et al. 2021	Choe et al. 2017	ChAdOx1
4.05742	iqtree_nr_tt	Harris et al. 2021	Choe et al. 2017	ChAdOx1
0.363332	iqtree_reltime	Harris et al. 2021	Choe et al. 2017	ChAdOx1
4.08817	iqtree_treetime	Harris et al. 2021	Choe et al. 2017	ChAdOx1
0.363546	iqtree_tt	Harris et al. 2021	Choe et al. 2017	ChAdOx1
0.363394	raxml_mt	Harris et al. 2021	Choe et al. 2017	ChAdOx1
4.29156	raxml_nr_mt	Harris et al. 2021	Choe et al. 2017	ChAdOx1
4.06828	raxml_nr_reltime	Harris et al. 2021	Choe et al. 2017	ChAdOx1
0.363277	raxml_nr_treetime	Harris et al. 2021	Choe et al. 2017	ChAdOx1
0.363442	raxml_reltime	Harris et al. 2021	Choe et al. 2017	ChAdOx1
0.363454	raxml_treetime	Harris et al. 2021	Choe et al. 2017	ChAdOx1
0.365046	iqtree_mt	Manisty et al. 2021	Alshukairi et al. 2016	ChAdOx1
3.34355	iqtree_nr_mt	Manisty et al. 2021	Alshukairi et al. 2016	ChAdOx1
3.94066	iqtree_nr_reltime	Manisty et al. 2021	Alshukairi et al. 2016	ChAdOx1
3.23445	iqtree_nr_treetime	Manisty et al. 2021	Alshukairi et al. 2016	ChAdOx1
3.05198	iqtree_nr_tt	Manisty et al. 2021	Alshukairi et al. 2016	ChAdOx1
0.364758	iqtree_reltime	Manisty et al. 2021	Alshukairi et al. 2016	ChAdOx1
0.364462	iqtree_treetime	Manisty et al. 2021	Alshukairi et al. 2016	ChAdOx1
0.364864	iqtree_tt	Manisty et al. 2021	Alshukairi et al. 2016	ChAdOx1
0.364839	raxml_mt	Manisty et al. 2021	Alshukairi et al. 2016	ChAdOx1
3.28168	raxml_nr_mt	Manisty et al. 2021	Alshukairi et al. 2016	ChAdOx1
0.364866	raxml_nr_reltime	Manisty et al. 2021	Alshukairi et al. 2016	ChAdOx1
3.94066	raxml_nr_treetime	Manisty et al. 2021	Alshukairi et al. 2016	ChAdOx1
3.19008	raxml_reltime	Manisty et al. 2021	Alshukairi et al. 2016	ChAdOx1
0.364836	raxml_treetime	Manisty et al. 2021	Alshukairi et al. 2016	ChAdOx1
0.364664	iqtree_mt	Manisty et al. 2021	Choe et al. 2017	ChAdOx1
0.364971	iqtree_nr_mt	Manisty et al. 2021	Choe et al. 2017	ChAdOx1
0.364464	iqtree_nr_reltime	Manisty et al. 2021	Choe et al. 2017	ChAdOx1
3.16376	iqtree_nr_treetime	Manisty et al. 2021	Choe et al. 2017	ChAdOx1
2.99437	iqtree_nr_tt	Manisty et al. 2021	Choe et al. 2017	ChAdOx1
3.15399	iqtree_reltime	Manisty et al. 2021	Choe et al. 2017	ChAdOx1
3.22911	iqtree_treetime	Manisty et al. 2021	Choe et al. 2017	ChAdOx1
3.29076	iqtree_tt	Manisty et al. 2021	Choe et al. 2017	ChAdOx1
3.26261	raxml_mt	Manisty et al. 2021	Choe et al. 2017	ChAdOx1
3.24496	raxml_nr_mt	Manisty et al. 2021	Choe et al. 2017	ChAdOx1
3.24602	raxml_nr_reltime	Manisty et al. 2021	Choe et al. 2017	ChAdOx1
0.364464	raxml_nr_treetime	Manisty et al. 2021	Choe et al. 2017	ChAdOx1
3.04627	raxml_reltime	Manisty et al. 2021	Choe et al. 2017	ChAdOx1
3.02985	raxml_treetime	Manisty et al. 2021	Choe et al. 2017	ChAdOx1
10.9259	iqtree_mt	Gudbjartsson et al. 2020	Alshukairi et al. 2016	mRNA-1273
10.9618	iqtree_nr_mt	Gudbjartsson et al. 2020	Alshukairi et al. 2016	mRNA-1273
10.8935	iqtree_nr_reltime	Gudbjartsson et al. 2020	Alshukairi et al. 2016	mRNA-1273
10.9034	iqtree_nr_treetime	Gudbjartsson et al. 2020	Alshukairi et al. 2016	mRNA-1273
10.8979	iqtree_nr_tt	Gudbjartsson et al. 2020	Alshukairi et al. 2016	mRNA-1273
10.8883	iqtree_reltime	Gudbjartsson et al. 2020	Alshukairi et al. 2016	mRNA-1273
2.15288	iqtree_treetime	Gudbjartsson et al. 2020	Alshukairi et al. 2016	mRNA-1273
10.9422	iqtree_tt	Gudbjartsson et al. 2020	Alshukairi et al. 2016	mRNA-1273
10.8943	raxml_mt	Gudbjartsson et al. 2020	Alshukairi et al. 2016	mRNA-1273
10.9624	raxml_nr_mt	Gudbjartsson et al. 2020	Alshukairi et al. 2016	mRNA-1273
10.8708	raxml_nr_reltime	Gudbjartsson et al. 2020	Alshukairi et al. 2016	mRNA-1273
10.8935	raxml_nr_treetime	Gudbjartsson et al. 2020	Alshukairi et al. 2016	mRNA-1273
10.8998	raxml_reltime	Gudbjartsson et al. 2020	Alshukairi et al. 2016	mRNA-1273
10.9008	raxml_treetime	Gudbjartsson et al. 2020	Alshukairi et al. 2016	mRNA-1273
10.9069	iqtree_mt	Gudbjartsson et al. 2020	Choe et al. 2017	mRNA-1273
10.9707	iqtree_nr_mt	Gudbjartsson et al. 2020	Choe et al. 2017	mRNA-1273
10.9149	iqtree_nr_reltime	Gudbjartsson et al. 2020	Choe et al. 2017	mRNA-1273
10.9335	iqtree_nr_treetime	Gudbjartsson et al. 2020	Choe et al. 2017	mRNA-1273
10.8786	iqtree_nr_tt	Gudbjartsson et al. 2020	Choe et al. 2017	mRNA-1273
10.9063	iqtree_reltime	Gudbjartsson et al. 2020	Choe et al. 2017	mRNA-1273
10.8842	iqtree_treetime	Gudbjartsson et al. 2020	Choe et al. 2017	mRNA-1273
10.9509	iqtree_tt	Gudbjartsson et al. 2020	Choe et al. 2017	mRNA-1273
10.9112	raxml_mt	Gudbjartsson et al. 2020	Choe et al. 2017	mRNA-1273
10.9664	raxml_nr_mt	Gudbjartsson et al. 2020	Choe et al. 2017	mRNA-1273
10.9317	raxml_nr_reltime	Gudbjartsson et al. 2020	Choe et al. 2017	mRNA-1273
10.9149	raxml_nr_treetime	Gudbjartsson et al. 2020	Choe et al. 2017	mRNA-1273
10.9108	raxml_reltime	Gudbjartsson et al. 2020	Choe et al. 2017	mRNA-1273
10.9023	raxml_treetime	Gudbjartsson et al. 2020	Choe et al. 2017	mRNA-1273
0.905109	iqtree_mt	Harris et al. 2021	Alshukairi et al. 2016	mRNA-1273
0.986526	iqtree_nr_mt	Harris et al. 2021	Alshukairi et al. 2016	mRNA-1273
0.844699	iqtree_nr_reltime	Harris et al. 2021	Alshukairi et al. 2016	mRNA-1273
6.83245	iqtree_nr_treetime	Harris et al. 2021	Alshukairi et al. 2016	mRNA-1273
6.43536	iqtree_nr_tt	Harris et al. 2021	Alshukairi et al. 2016	mRNA-1273
0.845283	iqtree_reltime	Harris et al. 2021	Alshukairi et al. 2016	mRNA-1273
0.814194	iqtree_treetime	Harris et al. 2021	Alshukairi et al. 2016	mRNA-1273
0.865477	iqtree_tt	Harris et al. 2021	Alshukairi et al. 2016	mRNA-1273
1.04716	raxml_mt	Harris et al. 2021	Alshukairi et al. 2016	mRNA-1273
1.18006	raxml_nr_mt	Harris et al. 2021	Alshukairi et al. 2016	mRNA-1273
0.886965	raxml_nr_reltime	Harris et al. 2021	Alshukairi et al. 2016	mRNA-1273
0.844699	raxml_nr_treetime	Harris et al. 2021	Alshukairi et al. 2016	mRNA-1273
0.90399	raxml_reltime	Harris et al. 2021	Alshukairi et al. 2016	mRNA-1273
0.883377	raxml_treetime	Harris et al. 2021	Alshukairi et al. 2016	mRNA-1273
1.87859	iqtree_mt	Harris et al. 2021	Choe et al. 2017	mRNA-1273
0.988753	iqtree_nr_mt	Harris et al. 2021	Choe et al. 2017	mRNA-1273
6.83682	iqtree_nr_reltime	Harris et al. 2021	Choe et al. 2017	mRNA-1273
0.949604	iqtree_nr_treetime	Harris et al. 2021	Choe et al. 2017	mRNA-1273
2.00464	iqtree_nr_tt	Harris et al. 2021	Choe et al. 2017	mRNA-1273
0.820965	iqtree_reltime	Harris et al. 2021	Choe et al. 2017	mRNA-1273
1.1827	iqtree_treetime	Harris et al. 2021	Choe et al. 2017	mRNA-1273
6.8696	iqtree_tt	Harris et al. 2021	Choe et al. 2017	mRNA-1273
0.858722	raxml_mt	Harris et al. 2021	Choe et al. 2017	mRNA-1273
1.18204	raxml_nr_mt	Harris et al. 2021	Choe et al. 2017	mRNA-1273
6.63147	raxml_nr_reltime	Harris et al. 2021	Choe et al. 2017	mRNA-1273
6.83682	raxml_nr_treetime	Harris et al. 2021	Choe et al. 2017	mRNA-1273
0.860649	raxml_reltime	Harris et al. 2021	Choe et al. 2017	mRNA-1273
0.860735	raxml_treetime	Harris et al. 2021	Choe et al. 2017	mRNA-1273
0.948005	iqtree_mt	Manisty et al. 2021	Alshukairi et al. 2016	mRNA-1273
4.47697	iqtree_nr_mt	Manisty et al. 2021	Alshukairi et al. 2016	mRNA-1273
0.980567	iqtree_nr_reltime	Manisty et al. 2021	Alshukairi et al. 2016	mRNA-1273
0.362265	iqtree_nr_treetime	Manisty et al. 2021	Alshukairi et al. 2016	mRNA-1273
0.362033	iqtree_nr_tt	Manisty et al. 2021	Alshukairi et al. 2016	mRNA-1273
0.869874	iqtree_reltime	Manisty et al. 2021	Alshukairi et al. 2016	mRNA-1273
0.832346	iqtree_treetime	Manisty et al. 2021	Alshukairi et al. 2016	mRNA-1273
0.874638	iqtree_tt	Manisty et al. 2021	Alshukairi et al. 2016	mRNA-1273
0.876532	raxml_mt	Manisty et al. 2021	Alshukairi et al. 2016	mRNA-1273
0.362724	raxml_nr_mt	Manisty et al. 2021	Alshukairi et al. 2016	mRNA-1273
0.875219	raxml_nr_reltime	Manisty et al. 2021	Alshukairi et al. 2016	mRNA-1273
0.980567	raxml_nr_treetime	Manisty et al. 2021	Alshukairi et al. 2016	mRNA-1273
0.362033	raxml_reltime	Manisty et al. 2021	Alshukairi et al. 2016	mRNA-1273
0.875682	raxml_treetime	Manisty et al. 2021	Alshukairi et al. 2016	mRNA-1273
0.875279	iqtree_mt	Manisty et al. 2021	Choe et al. 2017	mRNA-1273
0.882471	iqtree_nr_mt	Manisty et al. 2021	Choe et al. 2017	mRNA-1273
0.854658	iqtree_nr_reltime	Manisty et al. 2021	Choe et al. 2017	mRNA-1273
0.362157	iqtree_nr_treetime	Manisty et al. 2021	Choe et al. 2017	mRNA-1273
4.12463	iqtree_nr_tt	Manisty et al. 2021	Choe et al. 2017	mRNA-1273
0.362087	iqtree_reltime	Manisty et al. 2021	Choe et al. 2017	mRNA-1273
4.36259	iqtree_treetime	Manisty et al. 2021	Choe et al. 2017	mRNA-1273
4.42414	iqtree_tt	Manisty et al. 2021	Choe et al. 2017	mRNA-1273
4.39603	raxml_mt	Manisty et al. 2021	Choe et al. 2017	mRNA-1273
0.362622	raxml_nr_mt	Manisty et al. 2021	Choe et al. 2017	mRNA-1273
4.37932	raxml_nr_reltime	Manisty et al. 2021	Choe et al. 2017	mRNA-1273
0.854658	raxml_nr_treetime	Manisty et al. 2021	Choe et al. 2017	mRNA-1273
0.362218	raxml_reltime	Manisty et al. 2021	Choe et al. 2017	mRNA-1273
0.362061	raxml_treetime	Manisty et al. 2021	Choe et al. 2017	mRNA-1273
3.48445	iqtree_mt	Gudbjartsson et al. 2020	Alshukairi et al. 2016	Natural infection
3.52646	iqtree_nr_mt	Gudbjartsson et al. 2020	Alshukairi et al. 2016	Natural infection
3.45043	iqtree_nr_reltime	Gudbjartsson et al. 2020	Alshukairi et al. 2016	Natural infection
3.4656	iqtree_nr_treetime	Gudbjartsson et al. 2020	Alshukairi et al. 2016	Natural infection
3.45647	iqtree_nr_tt	Gudbjartsson et al. 2020	Alshukairi et al. 2016	Natural infection
3.44176	iqtree_reltime	Gudbjartsson et al. 2020	Alshukairi et al. 2016	Natural infection
3.42531	iqtree_treetime	Gudbjartsson et al. 2020	Alshukairi et al. 2016	Natural infection
3.49279	iqtree_tt	Gudbjartsson et al. 2020	Alshukairi et al. 2016	Natural infection
3.44855	raxml_mt	Gudbjartsson et al. 2020	Alshukairi et al. 2016	Natural infection
3.52717	raxml_nr_mt	Gudbjartsson et al. 2020	Alshukairi et al. 2016	Natural infection
3.42612	raxml_nr_reltime	Gudbjartsson et al. 2020	Alshukairi et al. 2016	Natural infection
3.45043	raxml_nr_treetime	Gudbjartsson et al. 2020	Alshukairi et al. 2016	Natural infection
3.45407	raxml_reltime	Gudbjartsson et al. 2020	Alshukairi et al. 2016	Natural infection
3.45571	raxml_treetime	Gudbjartsson et al. 2020	Alshukairi et al. 2016	Natural infection
3.46795	iqtree_mt	Gudbjartsson et al. 2020	Choe et al. 2017	Natural infection
3.53014	iqtree_nr_mt	Gudbjartsson et al. 2020	Choe et al. 2017	Natural infection
3.46123	iqtree_nr_reltime	Gudbjartsson et al. 2020	Choe et al. 2017	Natural infection
3.48322	iqtree_nr_treetime	Gudbjartsson et al. 2020	Choe et al. 2017	Natural infection
3.44257	iqtree_nr_tt	Gudbjartsson et al. 2020	Choe et al. 2017	Natural infection
3.45035	iqtree_reltime	Gudbjartsson et al. 2020	Choe et al. 2017	Natural infection
3.42769	iqtree_treetime	Gudbjartsson et al. 2020	Choe et al. 2017	Natural infection
3.5039	iqtree_tt	Gudbjartsson et al. 2020	Choe et al. 2017	Natural infection
3.45657	raxml_mt	Gudbjartsson et al. 2020	Choe et al. 2017	Natural infection
3.52726	raxml_nr_mt	Gudbjartsson et al. 2020	Choe et al. 2017	Natural infection
3.48106	raxml_nr_reltime	Gudbjartsson et al. 2020	Choe et al. 2017	Natural infection
3.46123	raxml_nr_treetime	Gudbjartsson et al. 2020	Choe et al. 2017	Natural infection
3.45844	raxml_reltime	Gudbjartsson et al. 2020	Choe et al. 2017	Natural infection
3.45231	raxml_treetime	Gudbjartsson et al. 2020	Choe et al. 2017	Natural infection
3.5542	iqtree_mt	Harris et al. 2021	Alshukairi et al. 2016	Natural infection
3.58943	iqtree_nr_mt	Harris et al. 2021	Alshukairi et al. 2016	Natural infection
3.55554	iqtree_nr_reltime	Harris et al. 2021	Alshukairi et al. 2016	Natural infection
3.60093	iqtree_nr_treetime	Harris et al. 2021	Alshukairi et al. 2016	Natural infection
3.20633	iqtree_nr_tt	Harris et al. 2021	Alshukairi et al. 2016	Natural infection
3.51127	iqtree_reltime	Harris et al. 2021	Alshukairi et al. 2016	Natural infection
3.51112	iqtree_treetime	Harris et al. 2021	Alshukairi et al. 2016	Natural infection
4.03303	iqtree_tt	Harris et al. 2021	Alshukairi et al. 2016	Natural infection
3.4811	raxml_mt	Harris et al. 2021	Alshukairi et al. 2016	Natural infection
3.56037	raxml_nr_mt	Harris et al. 2021	Alshukairi et al. 2016	Natural infection
3.54952	raxml_nr_reltime	Harris et al. 2021	Alshukairi et al. 2016	Natural infection
3.55554	raxml_nr_treetime	Harris et al. 2021	Alshukairi et al. 2016	Natural infection
3.5112	raxml_reltime	Harris et al. 2021	Alshukairi et al. 2016	Natural infection
3.51092	raxml_treetime	Harris et al. 2021	Alshukairi et al. 2016	Natural infection
3.42581	iqtree_mt	Harris et al. 2021	Choe et al. 2017	Natural infection
3.59063	iqtree_nr_mt	Harris et al. 2021	Choe et al. 2017	Natural infection
3.6052	iqtree_nr_reltime	Harris et al. 2021	Choe et al. 2017	Natural infection
3.53904	iqtree_nr_treetime	Harris et al. 2021	Choe et al. 2017	Natural infection
3.39496	iqtree_nr_tt	Harris et al. 2021	Choe et al. 2017	Natural infection
3.52379	iqtree_reltime	Harris et al. 2021	Choe et al. 2017	Natural infection
3.42456	iqtree_treetime	Harris et al. 2021	Choe et al. 2017	Natural infection
3.63813	iqtree_tt	Harris et al. 2021	Choe et al. 2017	Natural infection
3.52991	raxml_mt	Harris et al. 2021	Choe et al. 2017	Natural infection
3.6274	raxml_nr_mt	Harris et al. 2021	Choe et al. 2017	Natural infection
3.40653	raxml_nr_reltime	Harris et al. 2021	Choe et al. 2017	Natural infection
3.6052	raxml_nr_treetime	Harris et al. 2021	Choe et al. 2017	Natural infection
3.53397	raxml_reltime	Harris et al. 2021	Choe et al. 2017	Natural infection
3.53462	raxml_treetime	Harris et al. 2021	Choe et al. 2017	Natural infection
0.366009	iqtree_mt	Manisty et al. 2021	Alshukairi et al. 2016	Natural infection
3.17771	iqtree_nr_mt	Manisty et al. 2021	Alshukairi et al. 2016	Natural infection
0.80511	iqtree_nr_reltime	Manisty et al. 2021	Alshukairi et al. 2016	Natural infection
1.46664	iqtree_nr_treetime	Manisty et al. 2021	Alshukairi et al. 2016	Natural infection
2.88721	iqtree_nr_tt	Manisty et al. 2021	Alshukairi et al. 2016	Natural infection
0.365184	iqtree_reltime	Manisty et al. 2021	Alshukairi et al. 2016	Natural infection
0.365095	iqtree_treetime	Manisty et al. 2021	Alshukairi et al. 2016	Natural infection
0.36532	iqtree_tt	Manisty et al. 2021	Alshukairi et al. 2016	Natural infection
0.365253	raxml_mt	Manisty et al. 2021	Alshukairi et al. 2016	Natural infection
3.11634	raxml_nr_mt	Manisty et al. 2021	Alshukairi et al. 2016	Natural infection
0.365318	raxml_nr_reltime	Manisty et al. 2021	Alshukairi et al. 2016	Natural infection
0.80511	raxml_nr_treetime	Manisty et al. 2021	Alshukairi et al. 2016	Natural infection
3.0245	raxml_reltime	Manisty et al. 2021	Alshukairi et al. 2016	Natural infection
0.365257	raxml_treetime	Manisty et al. 2021	Alshukairi et al. 2016	Natural infection
0.365243	iqtree_mt	Manisty et al. 2021	Choe et al. 2017	Natural infection
0.36542	iqtree_nr_mt	Manisty et al. 2021	Choe et al. 2017	Natural infection
0.365329	iqtree_nr_reltime	Manisty et al. 2021	Choe et al. 2017	Natural infection
2.99852	iqtree_nr_treetime	Manisty et al. 2021	Choe et al. 2017	Natural infection
2.83054	iqtree_nr_tt	Manisty et al. 2021	Choe et al. 2017	Natural infection
2.98874	iqtree_reltime	Manisty et al. 2021	Choe et al. 2017	Natural infection
3.06327	iqtree_treetime	Manisty et al. 2021	Choe et al. 2017	Natural infection
3.12502	iqtree_tt	Manisty et al. 2021	Choe et al. 2017	Natural infection
3.09683	raxml_mt	Manisty et al. 2021	Choe et al. 2017	Natural infection
3.07973	raxml_nr_mt	Manisty et al. 2021	Choe et al. 2017	Natural infection
3.08038	raxml_nr_reltime	Manisty et al. 2021	Choe et al. 2017	Natural infection
0.365329	raxml_nr_treetime	Manisty et al. 2021	Choe et al. 2017	Natural infection
2.8817	raxml_reltime	Manisty et al. 2021	Choe et al. 2017	Natural infection
2.86521	raxml_treetime	Manisty et al. 2021	Choe et al. 2017	Natural infection
