# Supplementary material for: The durability of natural infection and vaccine-induced immunity against future infection by SARS-CoV-2
Source: Proc Natl Acad Sci U S A. 2022 Jul 15;119(31):e2204336119. doi: 10.1073/pnas.2204336119 (PMC9351502; doi:10.1073/pnas.2204336119)
Supplement: Supplementary File [file pnas.2204336119.sd06.xlsx]

## Sheet: Dataset S6
Title: 95% quantile time to reinfection/breakthrough infection estimates
Legend: 95% quantile time to reinfection for natural infection estimates and 95% quantile time to breakthrough infection estimates for vaccines for each analysis combination of phylogeny, MERS-CoV dataset, and SARS-CoV-2 dataset.
95%_time_estimate	phylogeny	SARS-CoV-2 dataset	MERS-CoV dataset	type
89.116	iqtree_tt	Average sample size-weighted empirical vaccine waning	Alshukairi et al. 2016	BNT162b2
84.8618	iqtree_mt	Gudbjartsson et al. 2020	Alshukairi et al. 2016	Ad26.COV2.S
85.964	iqtree_mt	Gudbjartsson et al. 2020	Alshukairi et al. 2016	Natural infection
86.9691	iqtree_mt	Gudbjartsson et al. 2020	Alshukairi et al. 2016	ChAdOx1
96.0736	iqtree_mt	Gudbjartsson et al. 2020	Alshukairi et al. 2016	BNT162b2
96.0822	iqtree_mt	Gudbjartsson et al. 2020	Alshukairi et al. 2016	mRNA-1273
87.6835	iqtree_nr_mt	Gudbjartsson et al. 2020	Alshukairi et al. 2016	Ad26.COV2.S
88.7889	iqtree_nr_mt	Gudbjartsson et al. 2020	Alshukairi et al. 2016	Natural infection
89.7976	iqtree_nr_mt	Gudbjartsson et al. 2020	Alshukairi et al. 2016	ChAdOx1
98.9578	iqtree_nr_mt	Gudbjartsson et al. 2020	Alshukairi et al. 2016	BNT162b2
98.9666	iqtree_nr_mt	Gudbjartsson et al. 2020	Alshukairi et al. 2016	mRNA-1273
82.7285	iqtree_nr_reltime	Gudbjartsson et al. 2020	Alshukairi et al. 2016	Ad26.COV2.S
83.8255	iqtree_nr_reltime	Gudbjartsson et al. 2020	Alshukairi et al. 2016	Natural infection
84.8252	iqtree_nr_reltime	Gudbjartsson et al. 2020	Alshukairi et al. 2016	ChAdOx1
93.8557	iqtree_nr_reltime	Gudbjartsson et al. 2020	Alshukairi et al. 2016	BNT162b2
93.8641	iqtree_nr_reltime	Gudbjartsson et al. 2020	Alshukairi et al. 2016	mRNA-1273
83.9039	iqtree_nr_treetime	Gudbjartsson et al. 2020	Alshukairi et al. 2016	Ad26.COV2.S
85.0001	iqtree_nr_treetime	Gudbjartsson et al. 2020	Alshukairi et al. 2016	Natural infection
85.9994	iqtree_nr_treetime	Gudbjartsson et al. 2020	Alshukairi et al. 2016	ChAdOx1
95.0301	iqtree_nr_treetime	Gudbjartsson et al. 2020	Alshukairi et al. 2016	BNT162b2
95.0385	iqtree_nr_treetime	Gudbjartsson et al. 2020	Alshukairi et al. 2016	mRNA-1273
83.1793	iqtree_nr_tt	Gudbjartsson et al. 2020	Alshukairi et al. 2016	Ad26.COV2.S
84.2766	iqtree_nr_tt	Gudbjartsson et al. 2020	Alshukairi et al. 2016	Natural infection
85.2768	iqtree_nr_tt	Gudbjartsson et al. 2020	Alshukairi et al. 2016	ChAdOx1
94.315	iqtree_nr_tt	Gudbjartsson et al. 2020	Alshukairi et al. 2016	BNT162b2
94.3234	iqtree_nr_tt	Gudbjartsson et al. 2020	Alshukairi et al. 2016	mRNA-1273
82.0295	iqtree_reltime	Gudbjartsson et al. 2020	Alshukairi et al. 2016	Ad26.COV2.S
83.1278	iqtree_reltime	Gudbjartsson et al. 2020	Alshukairi et al. 2016	Natural infection
84.1283	iqtree_reltime	Gudbjartsson et al. 2020	Alshukairi et al. 2016	ChAdOx1
93.1669	iqtree_reltime	Gudbjartsson et al. 2020	Alshukairi et al. 2016	BNT162b2
93.1753	iqtree_reltime	Gudbjartsson et al. 2020	Alshukairi et al. 2016	mRNA-1273
80.9299	iqtree_treetime	Gudbjartsson et al. 2020	Alshukairi et al. 2016	Ad26.COV2.S
82.0266	iqtree_treetime	Gudbjartsson et al. 2020	Alshukairi et al. 2016	Natural infection
83.0255	iqtree_treetime	Gudbjartsson et al. 2020	Alshukairi et al. 2016	ChAdOx1
92.0397	iqtree_treetime	Gudbjartsson et al. 2020	Alshukairi et al. 2016	BNT162b2
92.0481	iqtree_treetime	Gudbjartsson et al. 2020	Alshukairi et al. 2016	mRNA-1273
84.9935	iqtree_tt	Gudbjartsson et al. 2020	Alshukairi et al. 2016	Ad26.COV2.S
86.1062	iqtree_tt	Gudbjartsson et al. 2020	Alshukairi et al. 2016	Natural infection
87.1207	iqtree_tt	Gudbjartsson et al. 2020	Alshukairi et al. 2016	ChAdOx1
96.3436	iqtree_tt	Gudbjartsson et al. 2020	Alshukairi et al. 2016	BNT162b2
96.3526	iqtree_tt	Gudbjartsson et al. 2020	Alshukairi et al. 2016	mRNA-1273
82.4837	raxml_mt	Gudbjartsson et al. 2020	Alshukairi et al. 2016	Ad26.COV2.S
83.5826	raxml_mt	Gudbjartsson et al. 2020	Alshukairi et al. 2016	Natural infection
84.5838	raxml_mt	Gudbjartsson et al. 2020	Alshukairi et al. 2016	ChAdOx1
93.6326	raxml_mt	Gudbjartsson et al. 2020	Alshukairi et al. 2016	BNT162b2
93.6411	raxml_mt	Gudbjartsson et al. 2020	Alshukairi et al. 2016	mRNA-1273
87.7314	raxml_nr_mt	Gudbjartsson et al. 2020	Alshukairi et al. 2016	Ad26.COV2.S
88.8369	raxml_nr_mt	Gudbjartsson et al. 2020	Alshukairi et al. 2016	Natural infection
89.8458	raxml_nr_mt	Gudbjartsson et al. 2020	Alshukairi et al. 2016	ChAdOx1
99.0085	raxml_nr_mt	Gudbjartsson et al. 2020	Alshukairi et al. 2016	BNT162b2
99.0173	raxml_nr_mt	Gudbjartsson et al. 2020	Alshukairi et al. 2016	mRNA-1273
81.2104	raxml_nr_reltime	Gudbjartsson et al. 2020	Alshukairi et al. 2016	Ad26.COV2.S
82.309	raxml_nr_reltime	Gudbjartsson et al. 2020	Alshukairi et al. 2016	Natural infection
83.31	raxml_nr_reltime	Gudbjartsson et al. 2020	Alshukairi et al. 2016	ChAdOx1
92.3513	raxml_nr_reltime	Gudbjartsson et al. 2020	Alshukairi et al. 2016	BNT162b2
92.3597	raxml_nr_reltime	Gudbjartsson et al. 2020	Alshukairi et al. 2016	mRNA-1273
82.7285	raxml_nr_treetime	Gudbjartsson et al. 2020	Alshukairi et al. 2016	Ad26.COV2.S
83.8255	raxml_nr_treetime	Gudbjartsson et al. 2020	Alshukairi et al. 2016	Natural infection
84.8252	raxml_nr_treetime	Gudbjartsson et al. 2020	Alshukairi et al. 2016	ChAdOx1
93.8557	raxml_nr_treetime	Gudbjartsson et al. 2020	Alshukairi et al. 2016	BNT162b2
93.8641	raxml_nr_treetime	Gudbjartsson et al. 2020	Alshukairi et al. 2016	mRNA-1273
82.8183	raxml_reltime	Gudbjartsson et al. 2020	Alshukairi et al. 2016	Ad26.COV2.S
83.9183	raxml_reltime	Gudbjartsson et al. 2020	Alshukairi et al. 2016	Natural infection
84.9207	raxml_reltime	Gudbjartsson et al. 2020	Alshukairi et al. 2016	ChAdOx1
93.9849	raxml_reltime	Gudbjartsson et al. 2020	Alshukairi et al. 2016	BNT162b2
93.9934	raxml_reltime	Gudbjartsson et al. 2020	Alshukairi et al. 2016	mRNA-1273
82.9474	raxml_treetime	Gudbjartsson et al. 2020	Alshukairi et al. 2016	Ad26.COV2.S
84.047	raxml_treetime	Gudbjartsson et al. 2020	Alshukairi et al. 2016	Natural infection
85.0492	raxml_treetime	Gudbjartsson et al. 2020	Alshukairi et al. 2016	ChAdOx1
94.1104	raxml_treetime	Gudbjartsson et al. 2020	Alshukairi et al. 2016	BNT162b2
94.1189	raxml_treetime	Gudbjartsson et al. 2020	Alshukairi et al. 2016	mRNA-1273
83.727	iqtree_mt	Gudbjartsson et al. 2020	Choe et al. 2017	Ad26.COV2.S
85.4309	iqtree_mt	Gudbjartsson et al. 2020	Choe et al. 2017	Natural infection
86.4609	iqtree_mt	Gudbjartsson et al. 2020	Choe et al. 2017	ChAdOx1
95.0225	iqtree_mt	Gudbjartsson et al. 2020	Choe et al. 2017	BNT162b2
95.8783	iqtree_mt	Gudbjartsson et al. 2020	Choe et al. 2017	mRNA-1273
87.3894	iqtree_nr_mt	Gudbjartsson et al. 2020	Choe et al. 2017	Ad26.COV2.S
89.0743	iqtree_nr_mt	Gudbjartsson et al. 2020	Choe et al. 2017	Natural infection
90.1134	iqtree_nr_mt	Gudbjartsson et al. 2020	Choe et al. 2017	ChAdOx1
98.878	iqtree_nr_mt	Gudbjartsson et al. 2020	Choe et al. 2017	BNT162b2
99.6564	iqtree_nr_mt	Gudbjartsson et al. 2020	Choe et al. 2017	mRNA-1273
82.6073	iqtree_nr_reltime	Gudbjartsson et al. 2020	Choe et al. 2017	Ad26.COV2.S
84.3788	iqtree_nr_reltime	Gudbjartsson et al. 2020	Choe et al. 2017	Natural infection
85.421	iqtree_nr_reltime	Gudbjartsson et al. 2020	Choe et al. 2017	ChAdOx1
93.998	iqtree_nr_reltime	Gudbjartsson et al. 2020	Choe et al. 2017	BNT162b2
94.9852	iqtree_nr_reltime	Gudbjartsson et al. 2020	Choe et al. 2017	mRNA-1273
84.1017	iqtree_nr_treetime	Gudbjartsson et al. 2020	Choe et al. 2017	Ad26.COV2.S
85.846	iqtree_nr_treetime	Gudbjartsson et al. 2020	Choe et al. 2017	Natural infection
86.8877	iqtree_nr_treetime	Gudbjartsson et al. 2020	Choe et al. 2017	ChAdOx1
95.5317	iqtree_nr_treetime	Gudbjartsson et al. 2020	Choe et al. 2017	BNT162b2
96.4513	iqtree_nr_treetime	Gudbjartsson et al. 2020	Choe et al. 2017	mRNA-1273
82.3341	iqtree_nr_tt	Gudbjartsson et al. 2020	Choe et al. 2017	Ad26.COV2.S
84.0422	iqtree_nr_tt	Gudbjartsson et al. 2020	Choe et al. 2017	Natural infection
85.0667	iqtree_nr_tt	Gudbjartsson et al. 2020	Choe et al. 2017	ChAdOx1
93.527	iqtree_nr_tt	Gudbjartsson et al. 2020	Choe et al. 2017	BNT162b2
94.4115	iqtree_nr_tt	Gudbjartsson et al. 2020	Choe et al. 2017	mRNA-1273
81.8358	iqtree_reltime	Gudbjartsson et al. 2020	Choe et al. 2017	Ad26.COV2.S
83.6245	iqtree_reltime	Gudbjartsson et al. 2020	Choe et al. 2017	Natural infection
84.6676	iqtree_reltime	Gudbjartsson et al. 2020	Choe et al. 2017	ChAdOx1
93.2122	iqtree_reltime	Gudbjartsson et al. 2020	Choe et al. 2017	BNT162b2
94.2406	iqtree_reltime	Gudbjartsson et al. 2020	Choe et al. 2017	mRNA-1273
80.4372	iqtree_treetime	Gudbjartsson et al. 2020	Choe et al. 2017	Ad26.COV2.S
82.239	iqtree_treetime	Gudbjartsson et al. 2020	Choe et al. 2017	Natural infection
83.2799	iqtree_treetime	Gudbjartsson et al. 2020	Choe et al. 2017	ChAdOx1
91.7505	iqtree_treetime	Gudbjartsson et al. 2020	Choe et al. 2017	BNT162b2
92.8202	iqtree_treetime	Gudbjartsson et al. 2020	Choe et al. 2017	mRNA-1273
85.508	iqtree_tt	Gudbjartsson et al. 2020	Choe et al. 2017	Ad26.COV2.S
87.2279	iqtree_tt	Gudbjartsson et al. 2020	Choe et al. 2017	Natural infection
88.2692	iqtree_tt	Gudbjartsson et al. 2020	Choe et al. 2017	ChAdOx1
96.9738	iqtree_tt	Gudbjartsson et al. 2020	Choe et al. 2017	BNT162b2
97.8327	iqtree_tt	Gudbjartsson et al. 2020	Choe et al. 2017	mRNA-1273
82.2796	raxml_mt	Gudbjartsson et al. 2020	Choe et al. 2017	Ad26.COV2.S
84.0582	raxml_mt	Gudbjartsson et al. 2020	Choe et al. 2017	Natural infection
85.1007	raxml_mt	Gudbjartsson et al. 2020	Choe et al. 2017	ChAdOx1
93.6634	raxml_mt	Gudbjartsson et al. 2020	Choe et al. 2017	BNT162b2
94.6679	raxml_mt	Gudbjartsson et al. 2020	Choe et al. 2017	mRNA-1273
87.2823	raxml_nr_mt	Gudbjartsson et al. 2020	Choe et al. 2017	Ad26.COV2.S
88.9615	raxml_nr_mt	Gudbjartsson et al. 2020	Choe et al. 2017	Natural infection
89.9992	raxml_nr_mt	Gudbjartsson et al. 2020	Choe et al. 2017	ChAdOx1
98.7547	raxml_nr_mt	Gudbjartsson et al. 2020	Choe et al. 2017	BNT162b2
99.5235	raxml_nr_mt	Gudbjartsson et al. 2020	Choe et al. 2017	mRNA-1273
85.1763	raxml_nr_reltime	Gudbjartsson et al. 2020	Choe et al. 2017	Ad26.COV2.S
85.6985	raxml_nr_reltime	Gudbjartsson et al. 2020	Choe et al. 2017	Natural infection
86.7403	raxml_nr_reltime	Gudbjartsson et al. 2020	Choe et al. 2017	ChAdOx1
93.6634	raxml_nr_reltime	Gudbjartsson et al. 2020	Choe et al. 2017	BNT162b2
96.3048	raxml_nr_reltime	Gudbjartsson et al. 2020	Choe et al. 2017	mRNA-1273
82.6073	raxml_nr_treetime	Gudbjartsson et al. 2020	Choe et al. 2017	Ad26.COV2.S
84.3788	raxml_nr_treetime	Gudbjartsson et al. 2020	Choe et al. 2017	Natural infection
85.421	raxml_nr_treetime	Gudbjartsson et al. 2020	Choe et al. 2017	ChAdOx1
93.998	raxml_nr_treetime	Gudbjartsson et al. 2020	Choe et al. 2017	BNT162b2
94.9852	raxml_nr_treetime	Gudbjartsson et al. 2020	Choe et al. 2017	mRNA-1273
82.5047	raxml_reltime	Gudbjartsson et al. 2020	Choe et al. 2017	Ad26.COV2.S
84.2715	raxml_reltime	Gudbjartsson et al. 2020	Choe et al. 2017	Natural infection
85.312	raxml_reltime	Gudbjartsson et al. 2020	Choe et al. 2017	ChAdOx1
93.8744	raxml_reltime	Gudbjartsson et al. 2020	Choe et al. 2017	BNT162b2
94.8552	raxml_reltime	Gudbjartsson et al. 2020	Choe et al. 2017	mRNA-1273
82.2518	raxml_treetime	Gudbjartsson et al. 2020	Choe et al. 2017	Ad26.COV2.S
84.0087	raxml_treetime	Gudbjartsson et al. 2020	Choe et al. 2017	Natural infection
85.0462	raxml_treetime	Gudbjartsson et al. 2020	Choe et al. 2017	ChAdOx1
93.5861	raxml_treetime	Gudbjartsson et al. 2020	Choe et al. 2017	BNT162b2
94.5514	raxml_treetime	Gudbjartsson et al. 2020	Choe et al. 2017	mRNA-1273
96.0163	iqtree_mt	Harris et al. 2021	Alshukairi et al. 2016	Ad26.COV2.S
96.5155	iqtree_mt	Harris et al. 2021	Alshukairi et al. 2016	Natural infection
97.1806	iqtree_mt	Harris et al. 2021	Alshukairi et al. 2016	ChAdOx1
99.7493	iqtree_mt	Harris et al. 2021	Alshukairi et al. 2016	BNT162b2
99.7495	iqtree_mt	Harris et al. 2021	Alshukairi et al. 2016	mRNA-1273
98.1713	iqtree_nr_mt	Harris et al. 2021	Alshukairi et al. 2016	Ad26.COV2.S
98.6705	iqtree_nr_mt	Harris et al. 2021	Alshukairi et al. 2016	Natural infection
99.3354	iqtree_nr_mt	Harris et al. 2021	Alshukairi et al. 2016	ChAdOx1
101.904	iqtree_nr_mt	Harris et al. 2021	Alshukairi et al. 2016	BNT162b2
101.904	iqtree_nr_mt	Harris et al. 2021	Alshukairi et al. 2016	mRNA-1273
95.9287	iqtree_nr_reltime	Harris et al. 2021	Alshukairi et al. 2016	Ad26.COV2.S
96.4279	iqtree_nr_reltime	Harris et al. 2021	Alshukairi et al. 2016	Natural infection
97.0935	iqtree_nr_reltime	Harris et al. 2021	Alshukairi et al. 2016	ChAdOx1
99.6624	iqtree_nr_reltime	Harris et al. 2021	Alshukairi et al. 2016	BNT162b2
99.6626	iqtree_nr_reltime	Harris et al. 2021	Alshukairi et al. 2016	mRNA-1273
98.3067	iqtree_nr_treetime	Harris et al. 2021	Alshukairi et al. 2016	Ad26.COV2.S
98.8063	iqtree_nr_treetime	Harris et al. 2021	Alshukairi et al. 2016	Natural infection
99.4722	iqtree_nr_treetime	Harris et al. 2021	Alshukairi et al. 2016	ChAdOx1
102.042	iqtree_nr_treetime	Harris et al. 2021	Alshukairi et al. 2016	BNT162b2
102.042	iqtree_nr_treetime	Harris et al. 2021	Alshukairi et al. 2016	mRNA-1273
76.281	iqtree_nr_tt	Harris et al. 2021	Alshukairi et al. 2016	Ad26.COV2.S
76.7793	iqtree_nr_tt	Harris et al. 2021	Alshukairi et al. 2016	Natural infection
77.4435	iqtree_nr_tt	Harris et al. 2021	Alshukairi et al. 2016	ChAdOx1
80.0107	iqtree_nr_tt	Harris et al. 2021	Alshukairi et al. 2016	BNT162b2
80.0109	iqtree_nr_tt	Harris et al. 2021	Alshukairi et al. 2016	mRNA-1273
93.3709	iqtree_reltime	Harris et al. 2021	Alshukairi et al. 2016	Ad26.COV2.S
93.87	iqtree_reltime	Harris et al. 2021	Alshukairi et al. 2016	Natural infection
94.5356	iqtree_reltime	Harris et al. 2021	Alshukairi et al. 2016	ChAdOx1
97.1044	iqtree_reltime	Harris et al. 2021	Alshukairi et al. 2016	BNT162b2
97.1046	iqtree_reltime	Harris et al. 2021	Alshukairi et al. 2016	mRNA-1273
93.3265	iqtree_treetime	Harris et al. 2021	Alshukairi et al. 2016	Ad26.COV2.S
93.8256	iqtree_treetime	Harris et al. 2021	Alshukairi et al. 2016	Natural infection
94.4913	iqtree_treetime	Harris et al. 2021	Alshukairi et al. 2016	ChAdOx1
97.0602	iqtree_treetime	Harris et al. 2021	Alshukairi et al. 2016	BNT162b2
97.0604	iqtree_treetime	Harris et al. 2021	Alshukairi et al. 2016	mRNA-1273
122.625	iqtree_tt	Harris et al. 2021	Alshukairi et al. 2016	Ad26.COV2.S
123.126	iqtree_tt	Harris et al. 2021	Alshukairi et al. 2016	Natural infection
123.793	iqtree_tt	Harris et al. 2021	Alshukairi et al. 2016	ChAdOx1
126.365	iqtree_tt	Harris et al. 2021	Alshukairi et al. 2016	BNT162b2
126.365	iqtree_tt	Harris et al. 2021	Alshukairi et al. 2016	mRNA-1273
92.1384	raxml_mt	Harris et al. 2021	Alshukairi et al. 2016	Ad26.COV2.S
92.637	raxml_mt	Harris et al. 2021	Alshukairi et al. 2016	Natural infection
93.3017	raxml_mt	Harris et al. 2021	Alshukairi et al. 2016	ChAdOx1
95.8697	raxml_mt	Harris et al. 2021	Alshukairi et al. 2016	BNT162b2
95.8699	raxml_mt	Harris et al. 2021	Alshukairi et al. 2016	mRNA-1273
96.8206	raxml_nr_mt	Harris et al. 2021	Alshukairi et al. 2016	Ad26.COV2.S
97.3193	raxml_nr_mt	Harris et al. 2021	Alshukairi et al. 2016	Natural infection
97.9836	raxml_nr_mt	Harris et al. 2021	Alshukairi et al. 2016	ChAdOx1
100.552	raxml_nr_mt	Harris et al. 2021	Alshukairi et al. 2016	BNT162b2
100.552	raxml_nr_mt	Harris et al. 2021	Alshukairi et al. 2016	mRNA-1273
95.6913	raxml_nr_reltime	Harris et al. 2021	Alshukairi et al. 2016	Ad26.COV2.S
96.1904	raxml_nr_reltime	Harris et al. 2021	Alshukairi et al. 2016	Natural infection
96.8557	raxml_nr_reltime	Harris et al. 2021	Alshukairi et al. 2016	ChAdOx1
99.4245	raxml_nr_reltime	Harris et al. 2021	Alshukairi et al. 2016	BNT162b2
99.4247	raxml_nr_reltime	Harris et al. 2021	Alshukairi et al. 2016	mRNA-1273
95.9287	raxml_nr_treetime	Harris et al. 2021	Alshukairi et al. 2016	Ad26.COV2.S
96.4279	raxml_nr_treetime	Harris et al. 2021	Alshukairi et al. 2016	Natural infection
97.0935	raxml_nr_treetime	Harris et al. 2021	Alshukairi et al. 2016	ChAdOx1
99.6624	raxml_nr_treetime	Harris et al. 2021	Alshukairi et al. 2016	BNT162b2
99.6626	raxml_nr_treetime	Harris et al. 2021	Alshukairi et al. 2016	mRNA-1273
93.5697	raxml_reltime	Harris et al. 2021	Alshukairi et al. 2016	Ad26.COV2.S
94.0686	raxml_reltime	Harris et al. 2021	Alshukairi et al. 2016	Natural infection
94.7338	raxml_reltime	Harris et al. 2021	Alshukairi et al. 2016	ChAdOx1
97.3024	raxml_reltime	Harris et al. 2021	Alshukairi et al. 2016	BNT162b2
97.3025	raxml_reltime	Harris et al. 2021	Alshukairi et al. 2016	mRNA-1273
93.561	raxml_treetime	Harris et al. 2021	Alshukairi et al. 2016	Ad26.COV2.S
94.06	raxml_treetime	Harris et al. 2021	Alshukairi et al. 2016	Natural infection
94.7252	raxml_treetime	Harris et al. 2021	Alshukairi et al. 2016	ChAdOx1
97.2937	raxml_treetime	Harris et al. 2021	Alshukairi et al. 2016	BNT162b2
97.2939	raxml_treetime	Harris et al. 2021	Alshukairi et al. 2016	mRNA-1273
89.7586	iqtree_mt	Harris et al. 2021	Choe et al. 2017	Ad26.COV2.S
90.256	iqtree_mt	Harris et al. 2021	Choe et al. 2017	Natural infection
90.9191	iqtree_mt	Harris et al. 2021	Choe et al. 2017	ChAdOx1
93.4855	iqtree_mt	Harris et al. 2021	Choe et al. 2017	BNT162b2
93.4857	iqtree_mt	Harris et al. 2021	Choe et al. 2017	mRNA-1273
98.2362	iqtree_nr_mt	Harris et al. 2021	Choe et al. 2017	Ad26.COV2.S
98.7354	iqtree_nr_mt	Harris et al. 2021	Choe et al. 2017	Natural infection
99.4002	iqtree_nr_mt	Harris et al. 2021	Choe et al. 2017	ChAdOx1
101.969	iqtree_nr_mt	Harris et al. 2021	Choe et al. 2017	BNT162b2
101.969	iqtree_nr_mt	Harris et al. 2021	Choe et al. 2017	mRNA-1273
98.5211	iqtree_nr_reltime	Harris et al. 2021	Choe et al. 2017	Ad26.COV2.S
99.0206	iqtree_nr_reltime	Harris et al. 2021	Choe et al. 2017	Natural infection
99.6866	iqtree_nr_reltime	Harris et al. 2021	Choe et al. 2017	ChAdOx1
102.256	iqtree_nr_reltime	Harris et al. 2021	Choe et al. 2017	BNT162b2
102.256	iqtree_nr_reltime	Harris et al. 2021	Choe et al. 2017	mRNA-1273
95.1993	iqtree_nr_treetime	Harris et al. 2021	Choe et al. 2017	Ad26.COV2.S
95.6983	iqtree_nr_treetime	Harris et al. 2021	Choe et al. 2017	Natural infection
96.3634	iqtree_nr_treetime	Harris et al. 2021	Choe et al. 2017	ChAdOx1
98.932	iqtree_nr_treetime	Harris et al. 2021	Choe et al. 2017	BNT162b2
98.9322	iqtree_nr_treetime	Harris et al. 2021	Choe et al. 2017	mRNA-1273
88.1119	iqtree_nr_tt	Harris et al. 2021	Choe et al. 2017	Ad26.COV2.S
88.609	iqtree_nr_tt	Harris et al. 2021	Choe et al. 2017	Natural infection
89.2719	iqtree_nr_tt	Harris et al. 2021	Choe et al. 2017	ChAdOx1
91.8379	iqtree_nr_tt	Harris et al. 2021	Choe et al. 2017	BNT162b2
91.8381	iqtree_nr_tt	Harris et al. 2021	Choe et al. 2017	mRNA-1273
94.1097	iqtree_reltime	Harris et al. 2021	Choe et al. 2017	Ad26.COV2.S
94.6088	iqtree_reltime	Harris et al. 2021	Choe et al. 2017	Natural infection
95.2744	iqtree_reltime	Harris et al. 2021	Choe et al. 2017	ChAdOx1
97.8432	iqtree_reltime	Harris et al. 2021	Choe et al. 2017	BNT162b2
97.8434	iqtree_reltime	Harris et al. 2021	Choe et al. 2017	mRNA-1273
89.1925	iqtree_treetime	Harris et al. 2021	Choe et al. 2017	Ad26.COV2.S
89.6906	iqtree_treetime	Harris et al. 2021	Choe et al. 2017	Natural infection
90.3548	iqtree_treetime	Harris et al. 2021	Choe et al. 2017	ChAdOx1
92.9221	iqtree_treetime	Harris et al. 2021	Choe et al. 2017	BNT162b2
92.9224	iqtree_treetime	Harris et al. 2021	Choe et al. 2017	mRNA-1273
100.497	iqtree_tt	Harris et al. 2021	Choe et al. 2017	Ad26.COV2.S
100.996	iqtree_tt	Harris et al. 2021	Choe et al. 2017	Natural infection
101.662	iqtree_tt	Harris et al. 2021	Choe et al. 2017	ChAdOx1
104.232	iqtree_tt	Harris et al. 2021	Choe et al. 2017	BNT162b2
104.232	iqtree_tt	Harris et al. 2021	Choe et al. 2017	mRNA-1273
94.4833	raxml_mt	Harris et al. 2021	Choe et al. 2017	Ad26.COV2.S
94.9824	raxml_mt	Harris et al. 2021	Choe et al. 2017	Natural infection
95.6479	raxml_mt	Harris et al. 2021	Choe et al. 2017	ChAdOx1
98.2168	raxml_mt	Harris et al. 2021	Choe et al. 2017	BNT162b2
98.2169	raxml_mt	Harris et al. 2021	Choe et al. 2017	mRNA-1273
100.63	raxml_nr_mt	Harris et al. 2021	Choe et al. 2017	Ad26.COV2.S
101.129	raxml_nr_mt	Harris et al. 2021	Choe et al. 2017	Natural infection
101.794	raxml_nr_mt	Harris et al. 2021	Choe et al. 2017	ChAdOx1
104.362	raxml_nr_mt	Harris et al. 2021	Choe et al. 2017	BNT162b2
104.362	raxml_nr_mt	Harris et al. 2021	Choe et al. 2017	mRNA-1273
89.1656	raxml_nr_reltime	Harris et al. 2021	Choe et al. 2017	Ad26.COV2.S
89.662	raxml_nr_reltime	Harris et al. 2021	Choe et al. 2017	Natural infection
90.3242	raxml_nr_reltime	Harris et al. 2021	Choe et al. 2017	ChAdOx1
92.8894	raxml_nr_reltime	Harris et al. 2021	Choe et al. 2017	BNT162b2
92.8897	raxml_nr_reltime	Harris et al. 2021	Choe et al. 2017	mRNA-1273
98.5211	raxml_nr_treetime	Harris et al. 2021	Choe et al. 2017	Ad26.COV2.S
99.0206	raxml_nr_treetime	Harris et al. 2021	Choe et al. 2017	Natural infection
99.6866	raxml_nr_treetime	Harris et al. 2021	Choe et al. 2017	ChAdOx1
102.256	raxml_nr_treetime	Harris et al. 2021	Choe et al. 2017	BNT162b2
102.256	raxml_nr_treetime	Harris et al. 2021	Choe et al. 2017	mRNA-1273
94.7345	raxml_reltime	Harris et al. 2021	Choe et al. 2017	Ad26.COV2.S
95.2336	raxml_reltime	Harris et al. 2021	Choe et al. 2017	Natural infection
95.8991	raxml_reltime	Harris et al. 2021	Choe et al. 2017	ChAdOx1
98.4679	raxml_reltime	Harris et al. 2021	Choe et al. 2017	BNT162b2
98.4681	raxml_reltime	Harris et al. 2021	Choe et al. 2017	mRNA-1273
94.7775	raxml_treetime	Harris et al. 2021	Choe et al. 2017	Ad26.COV2.S
95.2766	raxml_treetime	Harris et al. 2021	Choe et al. 2017	Natural infection
95.9421	raxml_treetime	Harris et al. 2021	Choe et al. 2017	ChAdOx1
98.5109	raxml_treetime	Harris et al. 2021	Choe et al. 2017	BNT162b2
98.511	raxml_treetime	Harris et al. 2021	Choe et al. 2017	mRNA-1273
113.869	iqtree_mt	Manisty et al. 2021	Alshukairi et al. 2016	Ad26.COV2.S
114.069	iqtree_mt	Manisty et al. 2021	Alshukairi et al. 2016	Natural infection
114.236	iqtree_mt	Manisty et al. 2021	Alshukairi et al. 2016	ChAdOx1
115.369	iqtree_mt	Manisty et al. 2021	Alshukairi et al. 2016	BNT162b2
115.369	iqtree_mt	Manisty et al. 2021	Alshukairi et al. 2016	mRNA-1273
101.208	iqtree_nr_mt	Manisty et al. 2021	Alshukairi et al. 2016	Ad26.COV2.S
101.409	iqtree_nr_mt	Manisty et al. 2021	Alshukairi et al. 2016	Natural infection
101.575	iqtree_nr_mt	Manisty et al. 2021	Alshukairi et al. 2016	ChAdOx1
102.708	iqtree_nr_mt	Manisty et al. 2021	Alshukairi et al. 2016	BNT162b2
102.708	iqtree_nr_mt	Manisty et al. 2021	Alshukairi et al. 2016	mRNA-1273
134.236	iqtree_nr_reltime	Manisty et al. 2021	Alshukairi et al. 2016	Ad26.COV2.S
134.436	iqtree_nr_reltime	Manisty et al. 2021	Alshukairi et al. 2016	Natural infection
134.603	iqtree_nr_reltime	Manisty et al. 2021	Alshukairi et al. 2016	ChAdOx1
135.736	iqtree_nr_reltime	Manisty et al. 2021	Alshukairi et al. 2016	BNT162b2
135.736	iqtree_nr_reltime	Manisty et al. 2021	Alshukairi et al. 2016	mRNA-1273
95.4275	iqtree_nr_treetime	Manisty et al. 2021	Alshukairi et al. 2016	Ad26.COV2.S
95.6278	iqtree_nr_treetime	Manisty et al. 2021	Alshukairi et al. 2016	Natural infection
95.7934	iqtree_nr_treetime	Manisty et al. 2021	Alshukairi et al. 2016	ChAdOx1
96.9266	iqtree_nr_treetime	Manisty et al. 2021	Alshukairi et al. 2016	BNT162b2
96.9267	iqtree_nr_treetime	Manisty et al. 2021	Alshukairi et al. 2016	mRNA-1273
86.439	iqtree_nr_tt	Manisty et al. 2021	Alshukairi et al. 2016	Ad26.COV2.S
86.6388	iqtree_nr_tt	Manisty et al. 2021	Alshukairi et al. 2016	Natural infection
86.8035	iqtree_nr_tt	Manisty et al. 2021	Alshukairi et al. 2016	ChAdOx1
87.9356	iqtree_nr_tt	Manisty et al. 2021	Alshukairi et al. 2016	BNT162b2
87.9357	iqtree_nr_tt	Manisty et al. 2021	Alshukairi et al. 2016	mRNA-1273
116.828	iqtree_reltime	Manisty et al. 2021	Alshukairi et al. 2016	Ad26.COV2.S
117.028	iqtree_reltime	Manisty et al. 2021	Alshukairi et al. 2016	Natural infection
117.194	iqtree_reltime	Manisty et al. 2021	Alshukairi et al. 2016	ChAdOx1
118.328	iqtree_reltime	Manisty et al. 2021	Alshukairi et al. 2016	BNT162b2
118.328	iqtree_reltime	Manisty et al. 2021	Alshukairi et al. 2016	mRNA-1273
111.332	iqtree_treetime	Manisty et al. 2021	Alshukairi et al. 2016	Ad26.COV2.S
111.533	iqtree_treetime	Manisty et al. 2021	Alshukairi et al. 2016	Natural infection
111.699	iqtree_treetime	Manisty et al. 2021	Alshukairi et al. 2016	ChAdOx1
112.833	iqtree_treetime	Manisty et al. 2021	Alshukairi et al. 2016	BNT162b2
112.833	iqtree_treetime	Manisty et al. 2021	Alshukairi et al. 2016	mRNA-1273
117.673	iqtree_tt	Manisty et al. 2021	Alshukairi et al. 2016	Ad26.COV2.S
117.874	iqtree_tt	Manisty et al. 2021	Alshukairi et al. 2016	Natural infection
118.04	iqtree_tt	Manisty et al. 2021	Alshukairi et al. 2016	ChAdOx1
119.174	iqtree_tt	Manisty et al. 2021	Alshukairi et al. 2016	BNT162b2
119.174	iqtree_tt	Manisty et al. 2021	Alshukairi et al. 2016	mRNA-1273
117.859	raxml_mt	Manisty et al. 2021	Alshukairi et al. 2016	Ad26.COV2.S
118.06	raxml_mt	Manisty et al. 2021	Alshukairi et al. 2016	Natural infection
118.226	raxml_mt	Manisty et al. 2021	Alshukairi et al. 2016	ChAdOx1
119.36	raxml_mt	Manisty et al. 2021	Alshukairi et al. 2016	BNT162b2
119.36	raxml_mt	Manisty et al. 2021	Alshukairi et al. 2016	mRNA-1273
98.7208	raxml_nr_mt	Manisty et al. 2021	Alshukairi et al. 2016	Ad26.COV2.S
98.921	raxml_nr_mt	Manisty et al. 2021	Alshukairi et al. 2016	Natural infection
99.0863	raxml_nr_mt	Manisty et al. 2021	Alshukairi et al. 2016	ChAdOx1
100.219	raxml_nr_mt	Manisty et al. 2021	Alshukairi et al. 2016	BNT162b2
100.219	raxml_nr_mt	Manisty et al. 2021	Alshukairi et al. 2016	mRNA-1273
117.745	raxml_nr_reltime	Manisty et al. 2021	Alshukairi et al. 2016	Ad26.COV2.S
117.945	raxml_nr_reltime	Manisty et al. 2021	Alshukairi et al. 2016	Natural infection
118.111	raxml_nr_reltime	Manisty et al. 2021	Alshukairi et al. 2016	ChAdOx1
119.245	raxml_nr_reltime	Manisty et al. 2021	Alshukairi et al. 2016	BNT162b2
119.245	raxml_nr_reltime	Manisty et al. 2021	Alshukairi et al. 2016	mRNA-1273
134.236	raxml_nr_treetime	Manisty et al. 2021	Alshukairi et al. 2016	Ad26.COV2.S
134.436	raxml_nr_treetime	Manisty et al. 2021	Alshukairi et al. 2016	Natural infection
134.603	raxml_nr_treetime	Manisty et al. 2021	Alshukairi et al. 2016	ChAdOx1
135.736	raxml_nr_treetime	Manisty et al. 2021	Alshukairi et al. 2016	BNT162b2
135.736	raxml_nr_treetime	Manisty et al. 2021	Alshukairi et al. 2016	mRNA-1273
92.8723	raxml_reltime	Manisty et al. 2021	Alshukairi et al. 2016	Ad26.COV2.S
93.0726	raxml_reltime	Manisty et al. 2021	Alshukairi et al. 2016	Natural infection
93.2382	raxml_reltime	Manisty et al. 2021	Alshukairi et al. 2016	ChAdOx1
94.3714	raxml_reltime	Manisty et al. 2021	Alshukairi et al. 2016	BNT162b2
94.3715	raxml_reltime	Manisty et al. 2021	Alshukairi et al. 2016	mRNA-1273
117.743	raxml_treetime	Manisty et al. 2021	Alshukairi et al. 2016	Ad26.COV2.S
117.943	raxml_treetime	Manisty et al. 2021	Alshukairi et al. 2016	Natural infection
118.11	raxml_treetime	Manisty et al. 2021	Alshukairi et al. 2016	ChAdOx1
119.243	raxml_treetime	Manisty et al. 2021	Alshukairi et al. 2016	BNT162b2
119.243	raxml_treetime	Manisty et al. 2021	Alshukairi et al. 2016	mRNA-1273
114.119	iqtree_mt	Manisty et al. 2021	Choe et al. 2017	Ad26.COV2.S
114.319	iqtree_mt	Manisty et al. 2021	Choe et al. 2017	Natural infection
114.485	iqtree_mt	Manisty et al. 2021	Choe et al. 2017	ChAdOx1
115.619	iqtree_mt	Manisty et al. 2021	Choe et al. 2017	BNT162b2
115.619	iqtree_mt	Manisty et al. 2021	Choe et al. 2017	mRNA-1273
118.924	iqtree_nr_mt	Manisty et al. 2021	Choe et al. 2017	Ad26.COV2.S
119.124	iqtree_nr_mt	Manisty et al. 2021	Choe et al. 2017	Natural infection
119.291	iqtree_nr_mt	Manisty et al. 2021	Choe et al. 2017	ChAdOx1
120.424	iqtree_nr_mt	Manisty et al. 2021	Choe et al. 2017	BNT162b2
120.424	iqtree_nr_mt	Manisty et al. 2021	Choe et al. 2017	mRNA-1273
108.631	iqtree_nr_reltime	Manisty et al. 2021	Choe et al. 2017	Ad26.COV2.S
108.831	iqtree_nr_reltime	Manisty et al. 2021	Choe et al. 2017	Natural infection
108.998	iqtree_nr_reltime	Manisty et al. 2021	Choe et al. 2017	ChAdOx1
110.131	iqtree_nr_reltime	Manisty et al. 2021	Choe et al. 2017	BNT162b2
110.131	iqtree_nr_reltime	Manisty et al. 2021	Choe et al. 2017	mRNA-1273
92.025	iqtree_nr_treetime	Manisty et al. 2021	Choe et al. 2017	Ad26.COV2.S
92.2251	iqtree_nr_treetime	Manisty et al. 2021	Choe et al. 2017	Natural infection
92.3903	iqtree_nr_treetime	Manisty et al. 2021	Choe et al. 2017	ChAdOx1
93.5231	iqtree_nr_treetime	Manisty et al. 2021	Choe et al. 2017	BNT162b2
93.5232	iqtree_nr_treetime	Manisty et al. 2021	Choe et al. 2017	mRNA-1273
84.7147	iqtree_nr_tt	Manisty et al. 2021	Choe et al. 2017	Ad26.COV2.S
84.9136	iqtree_nr_tt	Manisty et al. 2021	Choe et al. 2017	Natural infection
85.0775	iqtree_nr_tt	Manisty et al. 2021	Choe et al. 2017	ChAdOx1
86.2076	iqtree_nr_tt	Manisty et al. 2021	Choe et al. 2017	BNT162b2
86.2077	iqtree_nr_tt	Manisty et al. 2021	Choe et al. 2017	mRNA-1273
91.4556	iqtree_reltime	Manisty et al. 2021	Choe et al. 2017	Ad26.COV2.S
91.6557	iqtree_reltime	Manisty et al. 2021	Choe et al. 2017	Natural infection
91.821	iqtree_reltime	Manisty et al. 2021	Choe et al. 2017	ChAdOx1
92.9538	iqtree_reltime	Manisty et al. 2021	Choe et al. 2017	BNT162b2
92.9539	iqtree_reltime	Manisty et al. 2021	Choe et al. 2017	mRNA-1273
94.5439	iqtree_treetime	Manisty et al. 2021	Choe et al. 2017	Ad26.COV2.S
94.7443	iqtree_treetime	Manisty et al. 2021	Choe et al. 2017	Natural infection
94.9102	iqtree_treetime	Manisty et al. 2021	Choe et al. 2017	ChAdOx1
96.0436	iqtree_treetime	Manisty et al. 2021	Choe et al. 2017	BNT162b2
96.0437	iqtree_treetime	Manisty et al. 2021	Choe et al. 2017	mRNA-1273
98.3547	iqtree_tt	Manisty et al. 2021	Choe et al. 2017	Ad26.COV2.S
98.555	iqtree_tt	Manisty et al. 2021	Choe et al. 2017	Natural infection
98.7208	iqtree_tt	Manisty et al. 2021	Choe et al. 2017	ChAdOx1
99.8541	iqtree_tt	Manisty et al. 2021	Choe et al. 2017	BNT162b2
99.8541	iqtree_tt	Manisty et al. 2021	Choe et al. 2017	mRNA-1273
96.6505	raxml_mt	Manisty et al. 2021	Choe et al. 2017	Ad26.COV2.S
96.8508	raxml_mt	Manisty et al. 2021	Choe et al. 2017	Natural infection
97.0166	raxml_mt	Manisty et al. 2021	Choe et al. 2017	ChAdOx1
98.15	raxml_mt	Manisty et al. 2021	Choe et al. 2017	BNT162b2
98.15	raxml_mt	Manisty et al. 2021	Choe et al. 2017	mRNA-1273
96.7934	raxml_nr_mt	Manisty et al. 2021	Choe et al. 2017	Ad26.COV2.S
96.9935	raxml_nr_mt	Manisty et al. 2021	Choe et al. 2017	Natural infection
97.1587	raxml_nr_mt	Manisty et al. 2021	Choe et al. 2017	ChAdOx1
98.2914	raxml_nr_mt	Manisty et al. 2021	Choe et al. 2017	BNT162b2
98.2915	raxml_nr_mt	Manisty et al. 2021	Choe et al. 2017	mRNA-1273
95.988	raxml_nr_reltime	Manisty et al. 2021	Choe et al. 2017	Ad26.COV2.S
96.1883	raxml_nr_reltime	Manisty et al. 2021	Choe et al. 2017	Natural infection
96.3539	raxml_nr_reltime	Manisty et al. 2021	Choe et al. 2017	ChAdOx1
97.4872	raxml_nr_reltime	Manisty et al. 2021	Choe et al. 2017	BNT162b2
97.4872	raxml_nr_reltime	Manisty et al. 2021	Choe et al. 2017	mRNA-1273
108.631	raxml_nr_treetime	Manisty et al. 2021	Choe et al. 2017	Ad26.COV2.S
108.831	raxml_nr_treetime	Manisty et al. 2021	Choe et al. 2017	Natural infection
108.998	raxml_nr_treetime	Manisty et al. 2021	Choe et al. 2017	ChAdOx1
110.131	raxml_nr_treetime	Manisty et al. 2021	Choe et al. 2017	BNT162b2
110.131	raxml_nr_treetime	Manisty et al. 2021	Choe et al. 2017	mRNA-1273
86.4808	raxml_reltime	Manisty et al. 2021	Choe et al. 2017	Ad26.COV2.S
86.6804	raxml_reltime	Manisty et al. 2021	Choe et al. 2017	Natural infection
86.845	raxml_reltime	Manisty et al. 2021	Choe et al. 2017	ChAdOx1
87.9767	raxml_reltime	Manisty et al. 2021	Choe et al. 2017	BNT162b2
87.9768	raxml_reltime	Manisty et al. 2021	Choe et al. 2017	mRNA-1273
85.4033	raxml_treetime	Manisty et al. 2021	Choe et al. 2017	Ad26.COV2.S
85.603	raxml_treetime	Manisty et al. 2021	Choe et al. 2017	Natural infection
85.7676	raxml_treetime	Manisty et al. 2021	Choe et al. 2017	ChAdOx1
86.8994	raxml_treetime	Manisty et al. 2021	Choe et al. 2017	BNT162b2
86.8996	raxml_treetime	Manisty et al. 2021	Choe et al. 2017	mRNA-1273
