# Supplementary material for: The durability of natural infection and vaccine-induced immunity against future infection by SARS-CoV-2
Source: Proc Natl Acad Sci U S A. 2022 Jul 15;119(31):e2204336119. doi: 10.1073/pnas.2204336119 (PMC9351502; doi:10.1073/pnas.2204336119)
Supplement: Supplementary File [file pnas.2204336119.sd07.xlsx]

## Sheet: Dataset S7
Title: Assembly IDs for genome sequences used in study
Legend: Sequence assembly data used and identified taxa used to produce pruned phylogenies for ancestral state analyses.
GenBank_accession	Isolate	Used_in_ancestral_state_analyses
AF304460.1	HCoV-229E	229E
GCA_000864885.1	SARS coronavirus isolate Tor2	CoV1
MT188339.1	Severe acute respiratory syndrome coronavirus 2 isolate USA/MN3-MDH3/2020	Wuhan
GCA_000901155.1	Human betacoronavirus 2c EMC/2012	MERS
GCA_000853865.1	HCoV-NL63	NL63
GCA_003972325.1	HCoV-OC43	OC43
OL986696.1	Severe acute respiratory syndrome coronavirus 2 isolate SARS-CoV-2/human/USA/FL-CDC-FG-192542/2021	Omicron
MZ286753.1	Severe acute respiratory syndrome coronavirus 2 isolate SARS-CoV-2/human/USA/FL-BPHL-2991/2021	Delta
MW617734.1	Severe acute respiratory syndrome coronavirus 2 isolate SARS-CoV-2/human/USA/MA-Broad_CRSP-00844/2021	Beta
MW422256.1	Severe acute respiratory syndrome coronavirus 2 isolate SARS-CoV-2/human/USA/CO-CDPHE-2100156850/2020	Alpha
